# Supplementary material for: Ecotone shifts in southern Madagascar: first barcoding data and six new species of the endemic millipede genus Riotintobolus (Spirobolida, Pachybolidae)
Source: Zookeys. 2020 Jul 27;953:1–29. doi: 10.3897/zookeys.953.53977 (PMC7398950; doi:10.3897/zookeys.953.53977)
Supplement: XML Treatment for Riotintobolus [file zookeys.953.53977-treatment1.xml]

<!DOCTYPE tp:taxon-treatment
  PUBLIC "-//TaxonX//DTD Taxonomic Treatment Publishing DTD v0 20100105//EN" "tax-treatment-NSO.dtd">
<tp:taxon-treatment xmlns:tp="http://www.plazi.org/taxpub"><tp:treatment-meta><kwd-group><label>Taxon classification</label><kwd><named-content xmlns:xlink="http://www.w3.org/1999/xlink" content-type="kingdom">Animalia</named-content></kwd><kwd><named-content xmlns:xlink="http://www.w3.org/1999/xlink" content-type="order">Spirobolida</named-content></kwd><kwd><named-content xmlns:xlink="http://www.w3.org/1999/xlink" content-type="family">Pachybolidae</named-content></kwd></kwd-group><mixed-citation publication-type="journal"><person-group><name><surname>Wesener</surname><given-names>Thomas</given-names></name></person-group><article-title>Ecotone shifts in southern Madagascar: first barcoding data and six new species of the endemic millipede genus <italic><tp:taxon-name><tp:taxon-name-part taxon-name-part-type="genus" reg="Riotintobolus">Riotintobolus</tp:taxon-name-part></tp:taxon-name></italic> (<tp:taxon-name><tp:taxon-name-part taxon-name-part-type="order">Spirobolida</tp:taxon-name-part></tp:taxon-name>, <tp:taxon-name><tp:taxon-name-part taxon-name-part-type="family">Pachybolidae</tp:taxon-name-part></tp:taxon-name>)</article-title><source>Zookeys</source><day>27</day><month>7</month><year>2020</year><volume>953</volume><fpage>1</fpage><lpage>29</lpage><pub-id pub-id-type="doi">10.3897/zookeys.953.53977</pub-id></mixed-citation></tp:treatment-meta><tp:nomenclature><label>Genus</label><tp:taxon-name><object-id xmlns:xlink="http://www.w3.org/1999/xlink" content-type="arpha" xlink:type="simple">78822015-5DEB-53ED-AB4F-9AD5F37B5BC5</object-id>
              <tp:taxon-name-part taxon-name-part-type="genus" reg="Riotintobolus">Riotintobolus</tp:taxon-name-part>
            </tp:taxon-name><tp:taxon-authority>Wesener, 2009</tp:taxon-authority></tp:nomenclature><tp:treatment-sec sec-type="type species" id="SECID0EUXAE"><title>Type species.</title><p><italic><tp:taxon-name><tp:taxon-name-part taxon-name-part-type="genus" reg="Riotintobolus">Riotintobolus</tp:taxon-name-part> <tp:taxon-name-part taxon-name-part-type="species" reg="mandenensis">mandenensis</tp:taxon-name-part></tp:taxon-name></italic> Wesener, 2009, by original designation.</p></tp:treatment-sec><tp:treatment-sec sec-type="Other species included" id="SECID0EFYAE"><title>Other species included.</title><p><italic><tp:taxon-name><tp:taxon-name-part taxon-name-part-type="genus" reg="Riotintobolus">Riotintobolus</tp:taxon-name-part> <tp:taxon-name-part taxon-name-part-type="species" reg="minutus">minutus</tp:taxon-name-part></tp:taxon-name></italic> Wesener, 2009</p><p><italic><tp:taxon-name><tp:taxon-name-part taxon-name-part-type="genus" reg="Riotintobolus">Riotintobolus</tp:taxon-name-part> <tp:taxon-name-part taxon-name-part-type="species" reg="aridus">aridus</tp:taxon-name-part></tp:taxon-name></italic> Wesener, 2009</p><p><italic><tp:taxon-name><tp:taxon-name-part taxon-name-part-type="genus" reg="Riotintobolus">Riotintobolus</tp:taxon-name-part> <tp:taxon-name-part taxon-name-part-type="species" reg="anomalus">anomalus</tp:taxon-name-part></tp:taxon-name></italic> Wesener, 2009</p><p><italic><tp:taxon-name><tp:taxon-name-part taxon-name-part-type="genus" reg="Riotintobolus">Riotintobolus</tp:taxon-name-part> <tp:taxon-name-part taxon-name-part-type="species" reg="tsimelahy">tsimelahy</tp:taxon-name-part></tp:taxon-name></italic> sp. nov.</p><p><italic><tp:taxon-name><tp:taxon-name-part taxon-name-part-type="genus" reg="Riotintobolus">Riotintobolus</tp:taxon-name-part> <tp:taxon-name-part taxon-name-part-type="species" reg="mangatsiaka">mangatsiaka</tp:taxon-name-part></tp:taxon-name></italic> sp. nov.</p><p><italic><tp:taxon-name><tp:taxon-name-part taxon-name-part-type="genus" reg="Riotintobolus">Riotintobolus</tp:taxon-name-part> <tp:taxon-name-part taxon-name-part-type="species" reg="lavanono">lavanono</tp:taxon-name-part></tp:taxon-name></italic> sp. nov.</p><p><italic><tp:taxon-name><tp:taxon-name-part taxon-name-part-type="genus" reg="Riotintobolus">Riotintobolus</tp:taxon-name-part> <tp:taxon-name-part taxon-name-part-type="species" reg="bovinus">bovinus</tp:taxon-name-part></tp:taxon-name></italic> sp. nov.</p><p><italic><tp:taxon-name><tp:taxon-name-part taxon-name-part-type="genus" reg="Riotintobolus">Riotintobolus</tp:taxon-name-part> <tp:taxon-name-part taxon-name-part-type="species" reg="antafoky">antafoky</tp:taxon-name-part></tp:taxon-name></italic> sp. nov.</p><p><italic><tp:taxon-name><tp:taxon-name-part taxon-name-part-type="genus" reg="Riotintobolus">Riotintobolus</tp:taxon-name-part> <tp:taxon-name-part taxon-name-part-type="species" reg="makayi">makayi</tp:taxon-name-part></tp:taxon-name></italic> sp. nov.</p></tp:treatment-sec><tp:treatment-sec sec-type="distribution" id="SECID0E52AE"><title>Distribution.</title><p>Southern spiny forests and gallery forests, southeastern littoral rainforests (Fig. <xref ref-type="fig" rid="F2">2</xref>).</p><fig id="F2" position="float" orientation="portrait"><object-id xmlns:xlink="http://www.w3.org/1999/xlink" content-type="doi" xlink:type="simple">10.3897/zookeys.953.53977.figure2</object-id><object-id xmlns:xlink="http://www.w3.org/1999/xlink" content-type="arpha" xlink:type="simple">292B9A68-0A45-515E-B097-5007376C7D71</object-id><label>Figure 2.</label><caption><p>Distribution of the newly described <italic><tp:taxon-name><tp:taxon-name-part taxon-name-part-type="genus" reg="Riotintobolus">Riotintobolus</tp:taxon-name-part></tp:taxon-name></italic> species, as well as of the still undescribed species. Vegetation marks modified from <xref ref-type="bibr" rid="B12">Moat and Smith 2007</xref>.</p></caption><graphic xmlns:xlink="http://www.w3.org/1999/xlink" xlink:href="zookeys-953-001-g002.jpg" position="float" orientation="portrait" xlink:type="simple" id="oo_436163.jpg"><uri content-type="original_file" xlink:type="simple">https://binary.pensoft.net/fig/436163</uri></graphic></fig></tp:treatment-sec><ref-list><ref id="B12"><mixed-citation xmlns:xlink="http://www.w3.org/1999/xlink" xlink:type="simple"><person-group><name name-style="western"><surname>Moat</surname><given-names>J</given-names></name><name name-style="western"><surname>Smith</surname><given-names>PP</given-names></name></person-group> (<year>2007</year>) <source>Atlas of the Vegetation of Madagascar.</source><publisher-name>Royal Botanic Gardens</publisher-name>, <publisher-loc>Kew</publisher-loc>, <size units="page">124 pp</size>.</mixed-citation></ref></ref-list></tp:taxon-treatment>
