# Supplementary material for: Ecotone shifts in southern Madagascar: first barcoding data and six new species of the endemic millipede genus Riotintobolus (Spirobolida, Pachybolidae)
Source: Zookeys. 2020 Jul 27;953:1–29. doi: 10.3897/zookeys.953.53977 (PMC7398950; doi:10.3897/zookeys.953.53977)
Supplement: XML Treatment for Riotintobolus tsimelahy [file zookeys.953.53977-treatment2.xml]

<!DOCTYPE tp:taxon-treatment
  PUBLIC "-//TaxonX//DTD Taxonomic Treatment Publishing DTD v0 20100105//EN" "tax-treatment-NSO.dtd">
<tp:taxon-treatment xmlns:tp="http://www.plazi.org/taxpub"><tp:treatment-meta><kwd-group><label>Taxon classification</label><kwd><named-content xmlns:xlink="http://www.w3.org/1999/xlink" content-type="kingdom">Animalia</named-content></kwd><kwd><named-content xmlns:xlink="http://www.w3.org/1999/xlink" content-type="order">Spirobolida</named-content></kwd><kwd><named-content xmlns:xlink="http://www.w3.org/1999/xlink" content-type="family">Pachybolidae</named-content></kwd></kwd-group><mixed-citation publication-type="journal"><person-group><name><surname>Wesener</surname><given-names>Thomas</given-names></name></person-group><article-title>Ecotone shifts in southern Madagascar: first barcoding data and six new species of the endemic millipede genus <italic><tp:taxon-name><tp:taxon-name-part taxon-name-part-type="genus" reg="Riotintobolus">Riotintobolus</tp:taxon-name-part></tp:taxon-name></italic> (<tp:taxon-name><tp:taxon-name-part taxon-name-part-type="order">Spirobolida</tp:taxon-name-part></tp:taxon-name>, <tp:taxon-name><tp:taxon-name-part taxon-name-part-type="family">Pachybolidae</tp:taxon-name-part></tp:taxon-name>)</article-title><source>Zookeys</source><day>27</day><month>7</month><year>2020</year><volume>953</volume><fpage>1</fpage><lpage>29</lpage><pub-id pub-id-type="doi">10.3897/zookeys.953.53977</pub-id></mixed-citation></tp:treatment-meta><tp:nomenclature><tp:taxon-name><object-id xmlns:xlink="http://www.w3.org/1999/xlink" content-type="arpha" xlink:type="simple">B286BFDB-5D4F-5709-B5DE-F0A154F890A2</object-id>
              <tp:taxon-name-part taxon-name-part-type="genus" reg="Riotintobolus">Riotintobolus</tp:taxon-name-part>
              <tp:taxon-name-part taxon-name-part-type="species" reg="tsimelahy">tsimelahy</tp:taxon-name-part>
              <object-id xmlns:xlink="http://www.w3.org/1999/xlink" content-type="zoobank" xlink:type="simple">http://zoobank.org/672376C7-CC91-4259-B896-B45229104743</object-id>
            </tp:taxon-name><tp:taxon-status xmlns:xlink="http://www.w3.org/1999/xlink" xlink:type="simple">sp. nov.</tp:taxon-status><xref ref-type="fig" rid="F3">Figure 3</xref></tp:nomenclature><tp:treatment-sec sec-type="material" id="SECID0EEMAG"><title>Material examined.</title><p>1 ♂ <bold><italic>holotype</italic></bold>, <bold><named-content xmlns:xlink="http://www.w3.org/1999/xlink" content-type="dwc:institutional_code" xlink:type="simple">ZFMK</named-content> MYR9940</bold>, Madagascar, PN Andohahela, Tsimelahy, <named-content xmlns:xlink="http://www.w3.org/1999/xlink" content-type="dwc:verbatimCoordinates" xlink:type="simple"><named-content content-type="geo-json" specific-use="{&#34;type&#34;:&#34;Point&#34;,&#34;coordinates&#34;:[46.620233,-24.954933]}" id="NCID0EXMAG" xlink:type="simple">24°57.296'S, 046°37.214'E</named-content></named-content>, 135 m, spiny forest, coll. Wesener and Schütte, 24.v.2007.</p><p><bold><italic>Paratypes</italic></bold>: 9 ♂, 12 ♀, <bold><named-content xmlns:xlink="http://www.w3.org/1999/xlink" content-type="dwc:institutional_code" xlink:type="simple">ZFMK</named-content> MYR941</bold>, same data as holotype; 1 ♂, <bold><named-content xmlns:xlink="http://www.w3.org/1999/xlink" content-type="dwc:institutional_code" xlink:type="simple">ZFMK</named-content> MYR9950</bold>, same data as holotype; 1 ♂ with damaged gonopods; <bold><named-content xmlns:xlink="http://www.w3.org/1999/xlink" content-type="dwc:institutional_code" xlink:type="simple">ZFMK</named-content> MYR9949</bold>, same data as holotype.</p></tp:treatment-sec><tp:treatment-sec sec-type="material" id="SECID0EYNAG"><title>Other material examined.</title><p>3 ♂ and ♀, <bold>BLF 5239 (CASENT9032808)</bold>, Madagascar, Toliara, Forêt de Mahavelo, Isantoria River, <named-content xmlns:xlink="http://www.w3.org/1999/xlink" content-type="dwc:verbatimCoordinates" xlink:type="simple"><named-content content-type="geo-json" specific-use="{&#34;type&#34;:&#34;Point&#34;,&#34;coordinates&#34;:[46.157222,-24.758333]}" id="NCID0EDOAG" xlink:type="simple">24°45'30"S, 46°9'26"E</named-content></named-content>, 110 m, 28.i-1.ii.2002, spiny forest/thicket, EH18 pitfall trap, coll. B. L. Fisher et al.; 1 ♂, 1 imm., <bold><named-content xmlns:xlink="http://www.w3.org/1999/xlink" content-type="dwc:institutional_code" xlink:type="simple">MZUF</named-content> Fi-10</bold>, Madagascar; Andohahela, 6–12.xii.1991, leg B. Randriamampionona.</p></tp:treatment-sec><tp:treatment-sec sec-type="etymology" id="SECID0EPOAG"><title>Etymology.</title><p>Tsimelahy, after the type locality (Fig. <xref ref-type="fig" rid="F2">2</xref>), spiny forests next to the Tsimelahy River, Andohahela National Parc. Noun in apposition.</p></tp:treatment-sec><tp:treatment-sec sec-type="diagnosis" id="SECID0EZOAG"><title>Diagnosis.</title><p><italic><tp:taxon-name><tp:taxon-name-part taxon-name-part-type="genus" reg="Riotintobolus">Riotintobolus</tp:taxon-name-part> <tp:taxon-name-part taxon-name-part-type="species" reg="tsimelahy">tsimelahy</tp:taxon-name-part></tp:taxon-name></italic> sp. nov. shares the absence of a projecting epiproct on the telson only with <italic><tp:taxon-name><tp:taxon-name-part taxon-name-part-type="genus" reg="Riotintobolus">R.</tp:taxon-name-part> <tp:taxon-name-part taxon-name-part-type="species" reg="anomalus">anomalus</tp:taxon-name-part></tp:taxon-name></italic>, <italic><tp:taxon-name><tp:taxon-name-part taxon-name-part-type="genus" reg="Riotintobolus">R.</tp:taxon-name-part> <tp:taxon-name-part taxon-name-part-type="species" reg="antafoky">antafoky</tp:taxon-name-part></tp:taxon-name></italic> sp. nov., <italic><tp:taxon-name><tp:taxon-name-part taxon-name-part-type="genus" reg="Riotintobolus">R.</tp:taxon-name-part> <tp:taxon-name-part taxon-name-part-type="species" reg="bovinus">bovinus</tp:taxon-name-part></tp:taxon-name></italic> sp. nov., <italic><tp:taxon-name><tp:taxon-name-part taxon-name-part-type="genus" reg="Riotintobolus">R.</tp:taxon-name-part> <tp:taxon-name-part taxon-name-part-type="species" reg="mangatsiaka">mangatsiaka</tp:taxon-name-part></tp:taxon-name></italic> sp. nov. and <italic><tp:taxon-name><tp:taxon-name-part taxon-name-part-type="genus" reg="Riotintobolus">R.</tp:taxon-name-part> <tp:taxon-name-part taxon-name-part-type="species" reg="lavanono">lavanono</tp:taxon-name-part></tp:taxon-name></italic> sp. nov. The posterior telopod featuring two slender, sharp projections is only shared with <italic><tp:taxon-name><tp:taxon-name-part taxon-name-part-type="genus" reg="Riotintobolus">R.</tp:taxon-name-part> <tp:taxon-name-part taxon-name-part-type="species" reg="bovinus">bovinus</tp:taxon-name-part></tp:taxon-name></italic> sp. nov., <italic><tp:taxon-name><tp:taxon-name-part taxon-name-part-type="genus" reg="Riotintobolus">R.</tp:taxon-name-part> <tp:taxon-name-part taxon-name-part-type="species" reg="mangatsiaka">mangatsiaka</tp:taxon-name-part></tp:taxon-name></italic> sp. nov. and <italic><tp:taxon-name><tp:taxon-name-part taxon-name-part-type="genus" reg="Riotintobolus">R.</tp:taxon-name-part> <tp:taxon-name-part taxon-name-part-type="species" reg="lavanono">lavanono</tp:taxon-name-part></tp:taxon-name></italic> sp. nov. A posterior gonopod separated into three parts is only shared with <italic><tp:taxon-name><tp:taxon-name-part taxon-name-part-type="genus" reg="Riotintobolus">R.</tp:taxon-name-part> <tp:taxon-name-part taxon-name-part-type="species" reg="mangatsiaka">mangatsiaka</tp:taxon-name-part></tp:taxon-name></italic> sp. nov. and <italic><tp:taxon-name><tp:taxon-name-part taxon-name-part-type="genus" reg="Riotintobolus">R.</tp:taxon-name-part> <tp:taxon-name-part taxon-name-part-type="species" reg="lavanono">lavanono</tp:taxon-name-part></tp:taxon-name></italic> sp. nov., whose habitus and gonopods look very similar to those of <italic><tp:taxon-name><tp:taxon-name-part taxon-name-part-type="genus" reg="Riotintobolus">R.</tp:taxon-name-part> <tp:taxon-name-part taxon-name-part-type="species" reg="tsimelahy">tsimelahy</tp:taxon-name-part></tp:taxon-name></italic> sp. nov. Both species differ in details of the tip of the posterior gonopod and in the colour of their antennae and legs, which are red in <italic><tp:taxon-name><tp:taxon-name-part taxon-name-part-type="genus" reg="Riotintobolus">R.</tp:taxon-name-part> <tp:taxon-name-part taxon-name-part-type="species" reg="tsimelahy">tsimelahy</tp:taxon-name-part></tp:taxon-name></italic> sp. nov. and dark grey in <italic><tp:taxon-name><tp:taxon-name-part taxon-name-part-type="genus" reg="Riotintobolus">R.</tp:taxon-name-part> <tp:taxon-name-part taxon-name-part-type="species" reg="lavanono">lavanono</tp:taxon-name-part></tp:taxon-name></italic> sp. nov. <italic><tp:taxon-name><tp:taxon-name-part taxon-name-part-type="genus" reg="Riotintobolus">R.</tp:taxon-name-part> <tp:taxon-name-part taxon-name-part-type="species" reg="tsimelahy">tsimelahy</tp:taxon-name-part></tp:taxon-name></italic> sp. nov. differs from <italic><tp:taxon-name><tp:taxon-name-part taxon-name-part-type="genus" reg="Riotintobolus">R.</tp:taxon-name-part> <tp:taxon-name-part taxon-name-part-type="species" reg="mangatsiaka">mangatsiaka</tp:taxon-name-part></tp:taxon-name></italic> sp. nov. in the presence of two lateral processes on the posterior gonopod. All three species differ by &gt;11% uncorrected p-distance in the <abbrev xmlns:xlink="http://www.w3.org/1999/xlink" xlink:title="cytochrome oxidase subunit I" id="ABBRID0EPUAG" xlink:type="simple">COI</abbrev> barcoding gene.</p></tp:treatment-sec><tp:treatment-sec sec-type="description" id="SECID0ETUAG"><title>Description.</title><p><bold><italic>Measurements</italic></bold>: Telson not included in counts of segments. Male holotype with 50+0 segments, ca. 44 mm long, 4.3 mm wide. Largest females of type series with 49 or 50+0 segments, up to 50 mm long, 5.3 mm wide.</p><p><bold><italic>Colour</italic></bold> (in living specimens): Body rings grey, appendages red. Head, paraprocts and posterior margins of body segments darker grey to black. Ozopore openings highlighted by black spot (Fig. <xref ref-type="fig" rid="F3">3A, C</xref>).</p><p><bold><italic>Head</italic></bold>: each eye with 30–35 ommatidia in six rows. Incisura lateralis open (Fig. <xref ref-type="fig" rid="F3">3A</xref>). Labrum with standard three irregular teeth and a single row of 10–12 stout marginal setae. Clypeus with two setiferous foveolae on each side (Fig. <xref ref-type="fig" rid="F3">3B</xref>). Antennae long, protruding back to segment 5. Length of antennomeres: 1&lt;2&gt;3=4=5=6. Second antennomere slenderer but twice as long as first. Terminal antennomere with four large sensory cones located together inside a membranous area.</p><fig id="F3" position="float" orientation="portrait"><object-id xmlns:xlink="http://www.w3.org/1999/xlink" content-type="doi" xlink:type="simple">10.3897/zookeys.953.53977.figure3</object-id><object-id xmlns:xlink="http://www.w3.org/1999/xlink" content-type="arpha" xlink:type="simple">2B0C76ED-DC80-5BC3-8B0D-FE42D48785CF</object-id><label>Figure 3.</label><caption><p><italic><tp:taxon-name><tp:taxon-name-part taxon-name-part-type="genus" reg="Riotintobolus">Riotintobolus</tp:taxon-name-part> <tp:taxon-name-part taxon-name-part-type="species" reg="tsimelahy">tsimelahy</tp:taxon-name-part></tp:taxon-name></italic> sp. nov., holotype (<named-content xmlns:xlink="http://www.w3.org/1999/xlink" content-type="dwc:institutional_code" xlink:type="simple">ZFMK</named-content> MYR99940) (<bold>A–F</bold>) and male paratype (<named-content xmlns:xlink="http://www.w3.org/1999/xlink" content-type="dwc:institutional_code" xlink:type="simple">ZFMK</named-content> MYR9949) (<bold>G, H</bold>) <bold>A</bold> multi-layer photograph, male anterior body, lateral view <bold>B</bold> multi-layer photograph, male leg pairs 1–7, ventral view <bold>C</bold> multi-layer photograph, male posterior body end with telson <bold>D</bold> anterior gonopod, anterior view <bold>E</bold> left posterior gonopod, posterior view <bold>F</bold> right posterior gonopod, anterior view <bold>G</bold> damaged? left posterior gonopod, posterior view <bold>H</bold> damaged? right posterior gonopod, anterior view. <bold>Abbreviations</bold>: av = paraprocts; Co = collum (ring 1); Cx = coxite; Md = basal joints of mandible; Pre = epiproct; St = sternite; sub = hypoproct; T = telopodite; x = lateral swollen process; z = apical membranous ‘flag’; numbers refer to leg pair number. Scale bars: 1 mm.</p></caption><graphic xmlns:xlink="http://www.w3.org/1999/xlink" xlink:href="zookeys-953-001-g003.jpg" position="float" orientation="portrait" xlink:type="simple" id="oo_436164.jpg"><uri content-type="original_file" xlink:type="simple">https://binary.pensoft.net/fig/436164</uri></graphic></fig><p><bold><italic>Gnathochilarium</italic></bold>: lamellae linguales each with two standard setae located behind one another. Stipites each with three apical setae. Palpi of similar size. Endochilarium not dissected.</p><p><bold><italic>Mandible</italic></bold> not dissected.</p><p><bold><italic>Collum</italic></bold>: smooth, laterally not protruding as far as ring 2 (Fig. <xref ref-type="fig" rid="F3">3A</xref>).</p><p><bold><italic>Body rings</italic></bold>: ozopores starting at segment 6, marked by a black spot. Located on suture between meso- and metazonite. Rings with smooth, but irregular coriaceous surface, ventrally on metazona with transverse ridges.</p><p><bold><italic>Telson</italic></bold>: paraprocts elongated, with weak lips, abundant micropunctation especially towards edges (Fig. <xref ref-type="fig" rid="F3">3C</xref>). Epiproct well-rounded, covering, but not reaching above paraproct (Fig. <xref ref-type="fig" rid="F3">3C</xref>). Hypoproct inconspicuous (Fig. <xref ref-type="fig" rid="F3">3C</xref>).</p><p><bold><italic>Legs</italic></bold>: leg 1 with a large cylindrical coxa, twice as long as other podomeres. Tarsus with three pairs of ventral spines and an apical spine beyond claw. Leg 2 with an elongated coxa. Tarsus with three pairs of ventral spines and a short apical spine. Midbody legs with a rectangular coxa, as long as other podomeres. Each podomere ventrally with a single or a pair of apical setae, tarsus with a single apical and three pairs of ventral spines. Length of midbody legs ca. 1.2 times body diameter in males.</p><p><bold><italic>Female sexual characters</italic>.</bold> No tarsal pads, antennae shorter than male, only protruding back to ring 2. Vulvae not dissected.</p><p><bold><italic>Male sexual characters</italic></bold>: tarsal pads present from leg 3 to midbody, small, inconspicuous (Fig. <xref ref-type="fig" rid="F3">3B</xref>). Coxae 3–7 without coxal processes, but coxae 3–5 swollen (Fig. <xref ref-type="fig" rid="F3">3B</xref>).</p><p><bold><italic>Anterior gonopod</italic></bold> sternite massive (Fig. <xref ref-type="fig" rid="F3">3D</xref>), elongated into a wide, well-rounded triangular lobe (Fig. <xref ref-type="fig" rid="F3">3D</xref>). Sternite in anterior view well-visible, without discernible apodemes, protruding almost higher than coxal processes. Coxite with a large, well-rounded mesal process (Fig. <xref ref-type="fig" rid="F3">3D</xref>). Telopodite with process arising mesally (Fig. <xref ref-type="fig" rid="F3">3D</xref>), process apically curved with a large triangular projection (Fig. <xref ref-type="fig" rid="F3">3D</xref>), tip well-rounded, slightly protruding above lateral margin of telopodite (Fig. <xref ref-type="fig" rid="F3">3D</xref>). Whole telopodite process resembling an even-sided triangle.</p><p><bold><italic>Posterior gonopods</italic></bold> consisting of three parts, separated by sutures or articulations: a basal coxite with a slender coxite projection and a slightly shorter telopodite, efferent duct discharging laterally (Fig. <xref ref-type="fig" rid="F3">3E, F</xref>). Process of coxite and telopodite standing in same axis (Fig. <xref ref-type="fig" rid="F3">3E, F</xref>). Pair of posterior gonopods located parallel to each other, connected by a small, sclerotised and visible sternite. Basal part of coxite wide, mesally with a large triangular sclerite located on lower level than remaining part. Coxite elongated. Efferent duct running at mesal margin of coxite (Fig. <xref ref-type="fig" rid="F3">3E</xref>) before curving to the lateral margin at beginning of telopodite (Fig. <xref ref-type="fig" rid="F3">3E</xref>). Telopodite as wide as but much shorter than coxite, standing in same axis (Fig. <xref ref-type="fig" rid="F3">3F</xref>), apically membranous, with one triangular apical process and two slender lateral processes (Fig. <xref ref-type="fig" rid="F3">3E, F</xref>). Lateral processes straight, running almost parallel to one another, slender and sclerotised, efferent duct seems to be ending at base of lateral process (Fig. <xref ref-type="fig" rid="F3">3E</xref>). Base of lateral process with a short, membranous-white projection (Fig. <xref ref-type="fig" rid="F3">3E</xref>).</p></tp:treatment-sec><tp:treatment-sec sec-type="Intraspecific variation" id="SECID0EG3AG"><title>Intraspecific variation.</title><p>The number of segments varies, even within one population, between 47 and 51. The population from the Forêt de Mahavelo (Fig. 1) differs by 1.5% uncorrected p-distance of the <abbrev xmlns:xlink="http://www.w3.org/1999/xlink" xlink:title="cytochrome oxidase subunit I" id="ABBRID0EQ3AG" xlink:type="simple">COI</abbrev> gene to those from the type locality, Tsimelahy (Suppl. material <xref ref-type="supplementary-material" rid="S1">1</xref>). One small male from the type series (<named-content xmlns:xlink="http://www.w3.org/1999/xlink" content-type="dwc:institutional_code" xlink:type="simple">ZFMK</named-content> MYR9949) has incompletely developed posterior gonopods, either a sign of healed damage (there are black spots on it), or maybe not fully developed (FiIg. 3G, H).</p></tp:treatment-sec><tp:treatment-sec sec-type="Live observations" id="SECID0E43AG"><title>Live observations.</title><p><italic><tp:taxon-name><tp:taxon-name-part taxon-name-part-type="genus" reg="Riotintobolus">R.</tp:taxon-name-part> <tp:taxon-name-part taxon-name-part-type="species" reg="tsimelahy">tsimelahy</tp:taxon-name-part></tp:taxon-name></italic> sp. nov. could be found in great numbers in the early morning (7–9 a.m.) on the forest floor of the spiny bush. The otherwise dry spiny bush was still quite wet because of dew. No juveniles were observed. Contrary to other <italic><tp:taxon-name><tp:taxon-name-part taxon-name-part-type="genus" reg="Riotintobolus">Riotintobolus</tp:taxon-name-part></tp:taxon-name></italic> species, such as <italic><tp:taxon-name><tp:taxon-name-part taxon-name-part-type="genus" reg="Riotintobolus">R.</tp:taxon-name-part> <tp:taxon-name-part taxon-name-part-type="species" reg="mandenensis">mandenensis</tp:taxon-name-part></tp:taxon-name></italic> and <italic><tp:taxon-name><tp:taxon-name-part taxon-name-part-type="genus" reg="Riotintobolus">R.</tp:taxon-name-part> <tp:taxon-name-part taxon-name-part-type="species" reg="minutus">minutus</tp:taxon-name-part></tp:taxon-name></italic>, <italic><tp:taxon-name><tp:taxon-name-part taxon-name-part-type="genus" reg="Riotintobolus">R.</tp:taxon-name-part> <tp:taxon-name-part taxon-name-part-type="species" reg="tsimelahy">tsimelahy</tp:taxon-name-part></tp:taxon-name></italic> sp. nov. did not remain stiff like a stick when disturbed, but rolled-up into a spiral, a common defence behaviour for juliform millipedes.</p></tp:treatment-sec><tp:treatment-sec><!--Section generated to contain objects referenced in tp:taxon-treatment.--><fig id="F2" position="float" orientation="portrait"><object-id xmlns:xlink="http://www.w3.org/1999/xlink" content-type="doi" xlink:type="simple">10.3897/zookeys.953.53977.figure2</object-id><object-id xmlns:xlink="http://www.w3.org/1999/xlink" content-type="arpha" xlink:type="simple">292B9A68-0A45-515E-B097-5007376C7D71</object-id><label>Figure 2.</label><caption><p>Distribution of the newly described <italic><tp:taxon-name><tp:taxon-name-part taxon-name-part-type="genus" reg="Riotintobolus">Riotintobolus</tp:taxon-name-part></tp:taxon-name></italic> species, as well as of the still undescribed species. Vegetation marks modified from <xref ref-type="bibr" rid="B12">Moat and Smith 2007</xref>.</p></caption><graphic xmlns:xlink="http://www.w3.org/1999/xlink" xlink:href="zookeys-953-001-g002.jpg" position="float" orientation="portrait" xlink:type="simple" id="oo_436163.jpg"><uri content-type="original_file" xlink:type="simple">https://binary.pensoft.net/fig/436163</uri></graphic></fig><supplementary-material xmlns:xlink="http://www.w3.org/1999/xlink" id="S1" position="float" orientation="portrait" xlink:type="simple"><object-id content-type="doi" xlink:type="simple">10.3897/zookeys.953.53977.suppl1</object-id><object-id content-type="arpha" xlink:type="simple">CAF83D9D-14CA-5809-9078-81F9C64DA5FB</object-id><label>Supplementary material 1</label><caption><p>P-Distances between <tp:taxon-name><tp:taxon-name-part taxon-name-part-type="genus" reg="Riotintobolus">Riotintobolus</tp:taxon-name-part></tp:taxon-name> species</p></caption><statement content-type="dataType"><label>Data type</label><p>p-distances</p></statement><statement content-type="notes"><label>Explanation note</label><p>The number of base differences per site from between sequences are shown. The analysis involved 19 nucleotide sequences. Codon positions included were 1st+2nd+3rd. All ambiguous positions were removed for each sequence pair.</p></statement><media xlink:href="zookeys-953-001-s001.xls" mimetype="application" mime-subtype="vnd.ms-excel" position="float" orientation="portrait" xlink:type="simple" id="oo_436172.xls"><uri content-type="original_file" xlink:type="simple">https://binary.pensoft.net/file/436172</uri></media><permissions><license xlink:type="simple"><license-p>This dataset is made available under the Open Database License (http://opendatacommons.org/licenses/odbl/1.0/). The Open Database License (ODbL) is a license agreement intended to allow users to freely share, modify, and use this Dataset while maintaining this same freedom for others, provided that the original source and author(s) are credited.</license-p></license></permissions><attrib specific-use="authors">Author: Thomas Wesener</attrib></supplementary-material></tp:treatment-sec><ref-list><ref id="B12"><mixed-citation xmlns:xlink="http://www.w3.org/1999/xlink" xlink:type="simple"><person-group><name name-style="western"><surname>Moat</surname><given-names>J</given-names></name><name name-style="western"><surname>Smith</surname><given-names>PP</given-names></name></person-group> (<year>2007</year>) <source>Atlas of the Vegetation of Madagascar.</source><publisher-name>Royal Botanic Gardens</publisher-name>, <publisher-loc>Kew</publisher-loc>, <size units="page">124 pp</size>.</mixed-citation></ref></ref-list></tp:taxon-treatment>
