# Supplementary material for: Ecotone shifts in southern Madagascar: first barcoding data and six new species of the endemic millipede genus Riotintobolus (Spirobolida, Pachybolidae)
Source: Zookeys. 2020 Jul 27;953:1–29. doi: 10.3897/zookeys.953.53977 (PMC7398950; doi:10.3897/zookeys.953.53977)
Supplement: XML Treatment for Riotintobolus mangatsiaka [file zookeys.953.53977-treatment3.xml]

<!DOCTYPE tp:taxon-treatment
  PUBLIC "-//TaxonX//DTD Taxonomic Treatment Publishing DTD v0 20100105//EN" "tax-treatment-NSO.dtd">
<tp:taxon-treatment xmlns:tp="http://www.plazi.org/taxpub"><tp:treatment-meta><kwd-group><label>Taxon classification</label><kwd><named-content xmlns:xlink="http://www.w3.org/1999/xlink" content-type="kingdom">Animalia</named-content></kwd><kwd><named-content xmlns:xlink="http://www.w3.org/1999/xlink" content-type="order">Spirobolida</named-content></kwd><kwd><named-content xmlns:xlink="http://www.w3.org/1999/xlink" content-type="family">Pachybolidae</named-content></kwd></kwd-group><mixed-citation publication-type="journal"><person-group><name><surname>Wesener</surname><given-names>Thomas</given-names></name></person-group><article-title>Ecotone shifts in southern Madagascar: first barcoding data and six new species of the endemic millipede genus <italic><tp:taxon-name><tp:taxon-name-part taxon-name-part-type="genus" reg="Riotintobolus">Riotintobolus</tp:taxon-name-part></tp:taxon-name></italic> (<tp:taxon-name><tp:taxon-name-part taxon-name-part-type="order">Spirobolida</tp:taxon-name-part></tp:taxon-name>, <tp:taxon-name><tp:taxon-name-part taxon-name-part-type="family">Pachybolidae</tp:taxon-name-part></tp:taxon-name>)</article-title><source>Zookeys</source><day>27</day><month>7</month><year>2020</year><volume>953</volume><fpage>1</fpage><lpage>29</lpage><pub-id pub-id-type="doi">10.3897/zookeys.953.53977</pub-id></mixed-citation></tp:treatment-meta><tp:nomenclature><tp:taxon-name><object-id xmlns:xlink="http://www.w3.org/1999/xlink" content-type="arpha" xlink:type="simple">19C86D9F-ED4A-52FF-944A-A3198B4B705B</object-id>
              <tp:taxon-name-part taxon-name-part-type="genus" reg="Riotintobolus">Riotintobolus</tp:taxon-name-part>
              <tp:taxon-name-part taxon-name-part-type="species" reg="mangatsiaka">mangatsiaka</tp:taxon-name-part>
              <object-id xmlns:xlink="http://www.w3.org/1999/xlink" content-type="zoobank" xlink:type="simple">http://zoobank.org/9B563AE0-D187-481A-893B-88DF1CE920A3</object-id>
            </tp:taxon-name><tp:taxon-status xmlns:xlink="http://www.w3.org/1999/xlink" xlink:type="simple">sp. nov.</tp:taxon-status><xref ref-type="fig" rid="F4">Figures 4</xref><xref ref-type="fig" rid="F5">, 5</xref><xref ref-type="fig" rid="F6">, 6</xref></tp:nomenclature><tp:treatment-sec sec-type="material" id="SECID0EKABG"><title>Material examined.</title><p>1 ♂ <bold><italic>holotype</italic></bold>, <bold><named-content xmlns:xlink="http://www.w3.org/1999/xlink" content-type="dwc:institutional_code" xlink:type="simple">ZFMK</named-content> MYR9801</bold>, Madagascar, PN Andohahela, Mangatsiaka, <named-content xmlns:xlink="http://www.w3.org/1999/xlink" content-type="dwc:verbatimCoordinates" xlink:type="simple"><named-content content-type="geo-json" specific-use="{&#34;type&#34;:&#34;Point&#34;,&#34;coordinates&#34;:[46.553433,-24.967517]}" id="NCID0E4ABG" xlink:type="simple">24°58.051'S, 046°33.206'E</named-content></named-content>, 90 m, spiny forest, leg. Wesener and Schütte, 23.v.2007.</p><p><bold><italic>Paratypes</italic></bold>: 7 ♂, 14 ♀, <bold><named-content xmlns:xlink="http://www.w3.org/1999/xlink" content-type="dwc:institutional_code" xlink:type="simple">ZFMK</named-content> MYR938</bold>, same data as holotype.</p></tp:treatment-sec><tp:treatment-sec sec-type="material" id="SECID0EQBBG"><title>Other material examined.</title><p>1 ♂, 1 ♀, <bold><abbrev xmlns:xlink="http://www.w3.org/1999/xlink" xlink:title="Insect and Myriapoda collection voucher numbers" id="ABBRID0EXBBG" xlink:type="simple">FMMC</abbrev> 5413</bold>, Province Toliara; RNI d’Andohahela, parcel 2; 120 m; <named-content xmlns:xlink="http://www.w3.org/1999/xlink" content-type="dwc:verbatimCoordinates" xlink:type="simple"><named-content content-type="geo-json" specific-use="{&#34;type&#34;:&#34;Point&#34;,&#34;coordinates&#34;:[46.610000,-24.816667]}" id="NCID0E6BBG" xlink:type="simple">24°49.0'S, 46°36.6'E</named-content></named-content>; pitfalls, camp 6; leg. S. Goodman 7–15.xii.1995; 1 ♂, <bold><abbrev xmlns:xlink="http://www.w3.org/1999/xlink" xlink:title="Insect and Myriapoda collection voucher numbers" id="ABBRID0EFCBG" xlink:type="simple">FMMC</abbrev> 5379</bold>, Province Toliara; RNI d’Andohahela, parcel 2; 120 m; <named-content xmlns:xlink="http://www.w3.org/1999/xlink" content-type="dwc:verbatimCoordinates" xlink:type="simple"><named-content content-type="geo-json" specific-use="{&#34;type&#34;:&#34;Point&#34;,&#34;coordinates&#34;:[46.610000,-24.816667]}" id="NCID0ENCBG" xlink:type="simple">24°49.0'S, 46°36.6'E</named-content></named-content>; pitfalls, camp 6; leg. S. Goodman 7–15.xii.1995;</p></tp:treatment-sec><tp:treatment-sec sec-type="etymology" id="SECID0ESCBG"><title>Etymology.</title><p>Mangatsiaka, after the type locality (Fig. <xref ref-type="fig" rid="F2">2</xref>), spiny forests next to a site called Mangatsiaka, Andohahela National Parc. Noun in apposition.</p></tp:treatment-sec><tp:treatment-sec sec-type="diagnosis" id="SECID0E3CBG"><title>Diagnosis.</title><p><italic><tp:taxon-name><tp:taxon-name-part taxon-name-part-type="genus" reg="Riotintobolus">Riotintobolus</tp:taxon-name-part> <tp:taxon-name-part taxon-name-part-type="species" reg="mangatsiaka">mangatsiaka</tp:taxon-name-part></tp:taxon-name></italic> sp. nov. shares the absence of a projecting epiproct on the telson only with <italic><tp:taxon-name><tp:taxon-name-part taxon-name-part-type="genus" reg="Riotintobolus">R.</tp:taxon-name-part> <tp:taxon-name-part taxon-name-part-type="species" reg="anomalus">anomalus</tp:taxon-name-part></tp:taxon-name></italic>, <italic><tp:taxon-name><tp:taxon-name-part taxon-name-part-type="genus" reg="Riotintobolus">R.</tp:taxon-name-part> <tp:taxon-name-part taxon-name-part-type="species" reg="antafoky">antafoky</tp:taxon-name-part></tp:taxon-name></italic> sp. nov., <italic><tp:taxon-name><tp:taxon-name-part taxon-name-part-type="genus" reg="Riotintobolus">R.</tp:taxon-name-part> <tp:taxon-name-part taxon-name-part-type="species" reg="bovinus">bovinus</tp:taxon-name-part></tp:taxon-name></italic> sp. nov., <italic><tp:taxon-name><tp:taxon-name-part taxon-name-part-type="genus" reg="Riotintobolus">R.</tp:taxon-name-part> <tp:taxon-name-part taxon-name-part-type="species" reg="tsimelahy">tsimelahy</tp:taxon-name-part></tp:taxon-name></italic> sp. nov. and <italic><tp:taxon-name><tp:taxon-name-part taxon-name-part-type="genus" reg="Riotintobolus">R.</tp:taxon-name-part> <tp:taxon-name-part taxon-name-part-type="species" reg="lavanono">lavanono</tp:taxon-name-part></tp:taxon-name></italic> sp. nov. The posterior telopod featuring two slender, sharp projections is only shared with <italic><tp:taxon-name><tp:taxon-name-part taxon-name-part-type="genus" reg="Riotintobolus">R.</tp:taxon-name-part> <tp:taxon-name-part taxon-name-part-type="species" reg="bovinus">bovinus</tp:taxon-name-part></tp:taxon-name></italic> sp. nov., <italic><tp:taxon-name><tp:taxon-name-part taxon-name-part-type="genus" reg="Riotintobolus">R.</tp:taxon-name-part> <tp:taxon-name-part taxon-name-part-type="species" reg="tsimelahy">tsimelahy</tp:taxon-name-part></tp:taxon-name></italic> sp. nov. and <italic><tp:taxon-name><tp:taxon-name-part taxon-name-part-type="genus" reg="Riotintobolus">R.</tp:taxon-name-part> <tp:taxon-name-part taxon-name-part-type="species" reg="lavanono">lavanono</tp:taxon-name-part></tp:taxon-name></italic> sp. nov. A posterior gonopod separated into three parts is only shared with <italic><tp:taxon-name><tp:taxon-name-part taxon-name-part-type="genus" reg="Riotintobolus">R.</tp:taxon-name-part> <tp:taxon-name-part taxon-name-part-type="species" reg="tsimelahy">tsimelahy</tp:taxon-name-part></tp:taxon-name></italic> sp. nov. and <italic><tp:taxon-name><tp:taxon-name-part taxon-name-part-type="genus" reg="Riotintobolus">R.</tp:taxon-name-part> <tp:taxon-name-part taxon-name-part-type="species" reg="lavanono">lavanono</tp:taxon-name-part></tp:taxon-name></italic> sp. nov., whose habitus and gonopods look very similar to those of <italic><tp:taxon-name><tp:taxon-name-part taxon-name-part-type="genus" reg="Riotintobolus">R.</tp:taxon-name-part> <tp:taxon-name-part taxon-name-part-type="species" reg="mangatsiaka">mangatsiaka</tp:taxon-name-part></tp:taxon-name></italic> sp. nov. Both species differ in details of the tip of the posterior gonopod and in the colour of their antennae and legs, which are red in <italic><tp:taxon-name><tp:taxon-name-part taxon-name-part-type="genus" reg="Riotintobolus">R.</tp:taxon-name-part> <tp:taxon-name-part taxon-name-part-type="species" reg="mangatsiaka">mangatsiaka</tp:taxon-name-part></tp:taxon-name></italic> sp. nov. and dark grey in <italic><tp:taxon-name><tp:taxon-name-part taxon-name-part-type="genus" reg="Riotintobolus">R.</tp:taxon-name-part> <tp:taxon-name-part taxon-name-part-type="species" reg="lavanono">lavanono</tp:taxon-name-part></tp:taxon-name></italic> sp. nov. <italic><tp:taxon-name><tp:taxon-name-part taxon-name-part-type="genus" reg="Riotintobolus">R.</tp:taxon-name-part> <tp:taxon-name-part taxon-name-part-type="species" reg="mangatsiaka">mangatsiaka</tp:taxon-name-part></tp:taxon-name></italic> sp. nov. differs from <italic><tp:taxon-name><tp:taxon-name-part taxon-name-part-type="genus" reg="Riotintobolus">R.</tp:taxon-name-part> <tp:taxon-name-part taxon-name-part-type="species" reg="tsimelahy">tsimelahy</tp:taxon-name-part></tp:taxon-name></italic> sp. nov. in the presence of just one lateral processes on the posterior gonopod. All three species differ by &gt;11% uncorrected p-distance in the <abbrev xmlns:xlink="http://www.w3.org/1999/xlink" xlink:title="cytochrome oxidase subunit I" id="ABBRID0ESIBG" xlink:type="simple">COI</abbrev> barcoding gene.</p></tp:treatment-sec><tp:treatment-sec sec-type="description" id="SECID0EWIBG"><title>Description.</title><p><bold><italic>Measurements</italic></bold>: male holotype with 49+0 segments, ca. 42 mm long, 4.1 mm wide. Largest females of type series with 48 to 51+0 segments, up to 52 mm long, 5.4 mm wide.</p><p><bold><italic>Colour</italic></bold> (in living specimens): Body rings grey, appendages red. Head, paraprocts and posterior margins of body segments darker grey to black (Fig. <xref ref-type="fig" rid="F4">4A</xref>). Ozopore openings highlighted by black spot (Fig. <xref ref-type="fig" rid="F4">4A, B</xref>).</p><fig id="F4" position="float" orientation="portrait"><object-id xmlns:xlink="http://www.w3.org/1999/xlink" content-type="doi" xlink:type="simple">10.3897/zookeys.953.53977.figure4</object-id><object-id xmlns:xlink="http://www.w3.org/1999/xlink" content-type="arpha" xlink:type="simple">8448BEC8-52CB-5C63-92C6-417C4C2B7A71</object-id><label>Figure 4.</label><caption><p><italic><tp:taxon-name><tp:taxon-name-part taxon-name-part-type="genus" reg="Riotintobolus">Riotintobolus</tp:taxon-name-part> <tp:taxon-name-part taxon-name-part-type="species" reg="mangatsiaka">mangatsiaka</tp:taxon-name-part></tp:taxon-name></italic> sp. nov., paratypes (<named-content xmlns:xlink="http://www.w3.org/1999/xlink" content-type="dwc:institutional_code" xlink:type="simple">ZFMK</named-content> MYR938) <bold>A</bold> living female <bold>B</bold> living male in defensive position <bold>C</bold> multi-layer photograph, male anterior body, lateral view <bold>D</bold> multi-layer photograph, male leg pairs 1–7, ventral view <bold>E</bold> multi-layer photograph, male posterior body end with telson <bold>F</bold> anterior gonopod, anterior view <bold>G</bold> anterior gonopod, posterior view <bold>H</bold> right posterior gonopod, posterior view <bold>I</bold> right posterior gonopod, anterior view. <bold>Abbreviations</bold>: av = paraprocts; Co = collum (ring 1); Cx = coxite; Md = basal joints of mandible; Pe = penis; Pre = epiproct; St = sternite; sub = hypoproct; T = telopodite; x = lateral swollen process; y = opening of efferenct duct; z = apical membranous ‘flag’; numbers refer to leg pair number. Scale bars: 1 mm.</p></caption><graphic xmlns:xlink="http://www.w3.org/1999/xlink" xlink:href="zookeys-953-001-g004.jpg" position="float" orientation="portrait" xlink:type="simple" id="oo_436165.jpg"><uri content-type="original_file" xlink:type="simple">https://binary.pensoft.net/fig/436165</uri></graphic></fig><p><bold><italic>Head</italic></bold>: each eye with 30–35 ommatidia in six rows. Incisura lateralis open (Fig. <xref ref-type="fig" rid="F4">4C</xref>). Labrum with standard three irregular teeth and a single row of 10–12 stout marginal setae. Clypeus with two setiferous foveolae on each side (Fig. <xref ref-type="fig" rid="F4">4D</xref>). Antennae long, protruding back to segment 5. Length of antennomeres: 1&lt;2&gt;3=4=5=6. Second antennomere slenderer but twice as long as first. Terminal antennomere with four large sensory cones located together inside a membranous area (Fig. <xref ref-type="fig" rid="F5">5A</xref>). Antennomere 5 with 3 rows, antennomere 6 latero-apically with a single row of sensilla basiconica (Fig. <xref ref-type="fig" rid="F5">5B–E</xref>). Antennomere 6 with an unknown type of at least three sensilla or duct openings located close to disc (Fig. <xref ref-type="fig" rid="F5">5D, E</xref>).</p><fig id="F5" position="float" orientation="portrait"><object-id xmlns:xlink="http://www.w3.org/1999/xlink" content-type="doi" xlink:type="simple">10.3897/zookeys.953.53977.figure5</object-id><object-id xmlns:xlink="http://www.w3.org/1999/xlink" content-type="arpha" xlink:type="simple">341EC505-728A-5A9B-9406-09C5CEE28590</object-id><label>Figure 5.</label><caption><p><italic><tp:taxon-name><tp:taxon-name-part taxon-name-part-type="genus" reg="Riotintobolus">Riotintobolus</tp:taxon-name-part> <tp:taxon-name-part taxon-name-part-type="species" reg="mangatsiaka">mangatsiaka</tp:taxon-name-part></tp:taxon-name></italic> sp. nov., male (<abbrev xmlns:xlink="http://www.w3.org/1999/xlink" xlink:title="Insect and Myriapoda collection voucher numbers" id="ABBRID0EPMBG" xlink:type="simple">FMMC</abbrev> 5413), <abbrev xmlns:xlink="http://www.w3.org/1999/xlink" xlink:title="scanning electron microscopy" id="ABBRID0ETMBG" xlink:type="simple">SEM</abbrev><bold>A</bold> left antennae <bold>B</bold> antennomere 5 <bold>C</bold> details of sensilla basiconica <bold>D</bold> antennomere 6 <bold>E</bold> detail of unknown sensilla/pore opening <bold>F</bold> gnathochilarium underside <bold>G</bold> gnathochilarium, detail of right central pad. <bold>Abbreviations</bold>: cP = central pads; d = disc; iP = inner palpus; LP = lateral palpus; s = unknown sensillum; sb = sensilla basiconica; numbers refer to antennomere number. Scale bars as indicated.</p></caption><graphic xmlns:xlink="http://www.w3.org/1999/xlink" xlink:href="zookeys-953-001-g005.jpg" position="float" orientation="portrait" xlink:type="simple" id="oo_436166.jpg"><uri content-type="original_file" xlink:type="simple">https://binary.pensoft.net/fig/436166</uri></graphic></fig><p><bold><italic>Gnathochilarium</italic></bold>: lamellae linguales each with two standard setae located behind one another. Stipites each with three apical setae. Palpi of similar size (Fig. <xref ref-type="fig" rid="F5">5F</xref>). Central pads with standard two sets of sensory cones, apical area with ten cones, higher area with ~ 30 (Fig. <xref ref-type="fig" rid="F5">5G</xref>).</p><p><bold><italic>Mandible</italic></bold>: Stipes without projection, well rounded (Fig. <xref ref-type="fig" rid="F4">4C</xref>). Gnathal lobe, external tooth simple, rounded; mesal tooth with three cusps (Fig. <xref ref-type="fig" rid="F6">6A</xref>). Eight pectinate lamellae. Mesal margin of pectinate area (intermediate area) with ca. four rows of small, slender spines. Molar plate with few, five, transverse furrows (Fig. <xref ref-type="fig" rid="F6">6A</xref>).</p><fig id="F6" position="float" orientation="portrait"><object-id xmlns:xlink="http://www.w3.org/1999/xlink" content-type="doi" xlink:type="simple">10.3897/zookeys.953.53977.figure6</object-id><object-id xmlns:xlink="http://www.w3.org/1999/xlink" content-type="arpha" xlink:type="simple">FE93096A-549C-5328-9574-84B03A813DE1</object-id><label>Figure 6.</label><caption><p><italic><tp:taxon-name><tp:taxon-name-part taxon-name-part-type="genus" reg="Riotintobolus">Riotintobolus</tp:taxon-name-part> <tp:taxon-name-part taxon-name-part-type="species" reg="mangatsiaka">mangatsiaka</tp:taxon-name-part></tp:taxon-name></italic> sp. nov., male and female (<abbrev xmlns:xlink="http://www.w3.org/1999/xlink" xlink:title="Insect and Myriapoda collection voucher numbers" id="ABBRID0EBPBG" xlink:type="simple">FMMC</abbrev> 5413), <abbrev xmlns:xlink="http://www.w3.org/1999/xlink" xlink:title="scanning electron microscopy" id="ABBRID0EFPBG" xlink:type="simple">SEM</abbrev><bold>A</bold> left gnathal lobe of mandible, mesal view <bold>B</bold> left female vulva, lateral view. <bold>Abbreviations</bold>: av = anterior orientated plate; 3iT = 3-combed inner tooth; eT ? external tooth; LT = lateral tooth; mp = molar plate; O = operculum; pL = pectinate lamellae; pv = posterior orientated plate. Scale bars as indicated.</p></caption><graphic xmlns:xlink="http://www.w3.org/1999/xlink" xlink:href="zookeys-953-001-g006.jpg" position="float" orientation="portrait" xlink:type="simple" id="oo_436167.jpg"><uri content-type="original_file" xlink:type="simple">https://binary.pensoft.net/fig/436167</uri></graphic></fig><p><bold><italic>Collum</italic></bold>: smooth, laterally not protruding as far as ring 2 (Fig. <xref ref-type="fig" rid="F4">4C</xref>).</p><p><bold><italic>Body rings</italic></bold>: ozopores starting at segment 6, marked by a black spot. Located on suture between meso- and metazonite. Rings with smooth, but irregular coriaecous surface, ventrally on metazona with transverse ridges.</p><p><bold><italic>Telson</italic></bold>: paraprocts elongated, with weak lips, abundant micropunctation especially towards edges (Fig. <xref ref-type="fig" rid="F4">4E</xref>). Epiproct well-rounded, covering, but not reaching above paraproct (Fig. <xref ref-type="fig" rid="F4">4E</xref>). Hypoproct inconspicuous (Fig. <xref ref-type="fig" rid="F4">4E</xref>).</p><p><bold><italic>Legs</italic></bold>: leg 1 with a large cylindrical coxa, twice as long as other podomeres. Tarsus with three pairs of ventral spines and an apical spine beyond claw. Leg 2 with an elongated coxa. Tarsus with three pairs of ventral spines and a short apical spine. Midbody legs with a rectangular coxa, as long as other podomeres. Each podomere ventrally with a single or a pair of apical setae, tarsus with a single apical spine and three pairs of ventral spines. Length of midbody legs ca. 1.2 times body diameter in males.</p><p><bold><italic>Female sexual characters</italic>.</bold> No tarsal pads, antennae shorter than male, only protruding back to ring 2. Female vulva simple, bivalve-like (Fig. <xref ref-type="fig" rid="F6">6B</xref>). Anterior plate smaller than posterior plate, opening with one row of setae on each plate, close to operculum.</p><p><bold><italic>Male sexual characters</italic></bold>: tarsal pads present from leg 3 to midbody, small, inconspicuous (Fig. <xref ref-type="fig" rid="F4">4D</xref>). Coxae 3–7 without coxal processes, but coxae 3–5 swollen (Fig. <xref ref-type="fig" rid="F3">3D</xref>).</p><p><bold><italic>Anterior gonopod</italic></bold> sternite massive (Fig. <xref ref-type="fig" rid="F4">4F</xref>), elongated into a wide, well-rounded triangular lobe (Fig. <xref ref-type="fig" rid="F4">4F</xref>). Sternite in anterior view well-visible, without discernible apodemes, protruding almost as high as coxal processes. Coxite with a large, well-rounded mesal process (FIg. 4F, G). Telopodite with process arising mesally (Fig. <xref ref-type="fig" rid="F4">4G</xref>), process apically curved with a large triangular projection (Fig. <xref ref-type="fig" rid="F4">4G</xref>), tip well-rounded, slightly protruding above lateral margin of telopodite (Fig. <xref ref-type="fig" rid="F4">4F</xref>). Whole telopodite process resembling an even-sided triangle.</p><p><bold><italic>Posterior gonopods</italic></bold> consisting of three parts, separated by sutures or articulations (Fig. <xref ref-type="fig" rid="F4">4H</xref>): a basal coxite with a slender coxite projection and a slightly shorter telopodite, efferent duct discharging laterally (FIg. 4H, I). Process of coxite and telopodite standing in same axis (Fig. <xref ref-type="fig" rid="F4">4H</xref>). Pair of posterior gonopods located parallel to each other, connected by a small, sclerotised and visible sternite (Fig. <xref ref-type="fig" rid="F4">4H</xref>). Basal part of coxite wide, mesally with a large triangular sclerite located on lower level than remaining part (Fig. <xref ref-type="fig" rid="F4">4H</xref>). Coxite elongated. Efferent duct running at mesal margin of coxite (FIg. 4H, I) before curving to the lateral margin at beginning of telopodite (Fig. <xref ref-type="fig" rid="F4">4I</xref>). Telopodite as wide as but much shorter than coxite, standing in same axis (FIg. 4H, I), apically membranous, with two slender apical processes both diverging (FIg. 4H, I). Mesal process membranous and wider, lateral process longer, slenderer and sclerotised, efferent duct seems to be ending at base of lateral process (FIg. 4H, I). Base of lateral process with a short, membranous-white projection (Fig. <xref ref-type="fig" rid="F4">4I</xref>).</p></tp:treatment-sec><tp:treatment-sec sec-type="Intraspecific variation" id="SECID0EUTBG"><title>Intraspecific variation.</title><p>The number of segments varies between 47 and 51.</p></tp:treatment-sec><tp:treatment-sec sec-type="Live observations" id="SECID0EZTBG"><title>Live observations.</title><p><italic><tp:taxon-name><tp:taxon-name-part taxon-name-part-type="genus" reg="Riotintobolus">R.</tp:taxon-name-part> <tp:taxon-name-part taxon-name-part-type="species" reg="mangatsiaka">mangatsiaka</tp:taxon-name-part></tp:taxon-name></italic> sp. nov. could be found in great numbers in the early morning (7–9 a.m.) on the forest floor of the spiny bush. The otherwise dry spiny bush was still quite wet because of dew. No juveniles were observed. Contrary to other <italic><tp:taxon-name><tp:taxon-name-part taxon-name-part-type="genus" reg="Riotintobolus">Riotintobolus</tp:taxon-name-part></tp:taxon-name></italic> species, such as <italic><tp:taxon-name><tp:taxon-name-part taxon-name-part-type="genus" reg="Riotintobolus">R.</tp:taxon-name-part> <tp:taxon-name-part taxon-name-part-type="species" reg="mandenensis">mandenensis</tp:taxon-name-part></tp:taxon-name></italic> and <italic><tp:taxon-name><tp:taxon-name-part taxon-name-part-type="genus" reg="Riotintobolus">R.</tp:taxon-name-part> <tp:taxon-name-part taxon-name-part-type="species" reg="minutus">minutus</tp:taxon-name-part></tp:taxon-name></italic>, <italic><tp:taxon-name><tp:taxon-name-part taxon-name-part-type="genus" reg="Riotintobolus">R.</tp:taxon-name-part> <tp:taxon-name-part taxon-name-part-type="species" reg="mangatsiaka">mangatsiaka</tp:taxon-name-part></tp:taxon-name></italic> sp. nov. did not remain stiff like a stick when disturbed, but rolled-up into a spiral (Fig. <xref ref-type="fig" rid="F4">4B</xref>), a common defence behaviour for juliform millipedes.</p></tp:treatment-sec><tp:treatment-sec><!--Section generated to contain objects referenced in tp:taxon-treatment.--><fig id="F2" position="float" orientation="portrait"><object-id xmlns:xlink="http://www.w3.org/1999/xlink" content-type="doi" xlink:type="simple">10.3897/zookeys.953.53977.figure2</object-id><object-id xmlns:xlink="http://www.w3.org/1999/xlink" content-type="arpha" xlink:type="simple">292B9A68-0A45-515E-B097-5007376C7D71</object-id><label>Figure 2.</label><caption><p>Distribution of the newly described <italic><tp:taxon-name><tp:taxon-name-part taxon-name-part-type="genus" reg="Riotintobolus">Riotintobolus</tp:taxon-name-part></tp:taxon-name></italic> species, as well as of the still undescribed species. Vegetation marks modified from <xref ref-type="bibr" rid="B12">Moat and Smith 2007</xref>.</p></caption><graphic xmlns:xlink="http://www.w3.org/1999/xlink" xlink:href="zookeys-953-001-g002.jpg" position="float" orientation="portrait" xlink:type="simple" id="oo_436163.jpg"><uri content-type="original_file" xlink:type="simple">https://binary.pensoft.net/fig/436163</uri></graphic></fig><fig id="F3" position="float" orientation="portrait"><object-id xmlns:xlink="http://www.w3.org/1999/xlink" content-type="doi" xlink:type="simple">10.3897/zookeys.953.53977.figure3</object-id><object-id xmlns:xlink="http://www.w3.org/1999/xlink" content-type="arpha" xlink:type="simple">2B0C76ED-DC80-5BC3-8B0D-FE42D48785CF</object-id><label>Figure 3.</label><caption><p><italic><tp:taxon-name><tp:taxon-name-part taxon-name-part-type="genus" reg="Riotintobolus">Riotintobolus</tp:taxon-name-part> <tp:taxon-name-part taxon-name-part-type="species" reg="tsimelahy">tsimelahy</tp:taxon-name-part></tp:taxon-name></italic> sp. nov., holotype (<named-content xmlns:xlink="http://www.w3.org/1999/xlink" content-type="dwc:institutional_code" xlink:type="simple">ZFMK</named-content> MYR99940) (<bold>A–F</bold>) and male paratype (<named-content xmlns:xlink="http://www.w3.org/1999/xlink" content-type="dwc:institutional_code" xlink:type="simple">ZFMK</named-content> MYR9949) (<bold>G, H</bold>) <bold>A</bold> multi-layer photograph, male anterior body, lateral view <bold>B</bold> multi-layer photograph, male leg pairs 1–7, ventral view <bold>C</bold> multi-layer photograph, male posterior body end with telson <bold>D</bold> anterior gonopod, anterior view <bold>E</bold> left posterior gonopod, posterior view <bold>F</bold> right posterior gonopod, anterior view <bold>G</bold> damaged? left posterior gonopod, posterior view <bold>H</bold> damaged? right posterior gonopod, anterior view. <bold>Abbreviations</bold>: av = paraprocts; Co = collum (ring 1); Cx = coxite; Md = basal joints of mandible; Pre = epiproct; St = sternite; sub = hypoproct; T = telopodite; x = lateral swollen process; z = apical membranous ‘flag’; numbers refer to leg pair number. Scale bars: 1 mm.</p></caption><graphic xmlns:xlink="http://www.w3.org/1999/xlink" xlink:href="zookeys-953-001-g003.jpg" position="float" orientation="portrait" xlink:type="simple" id="oo_436164.jpg"><uri content-type="original_file" xlink:type="simple">https://binary.pensoft.net/fig/436164</uri></graphic></fig></tp:treatment-sec><ref-list><ref id="B12"><mixed-citation xmlns:xlink="http://www.w3.org/1999/xlink" xlink:type="simple"><person-group><name name-style="western"><surname>Moat</surname><given-names>J</given-names></name><name name-style="western"><surname>Smith</surname><given-names>PP</given-names></name></person-group> (<year>2007</year>) <source>Atlas of the Vegetation of Madagascar.</source><publisher-name>Royal Botanic Gardens</publisher-name>, <publisher-loc>Kew</publisher-loc>, <size units="page">124 pp</size>.</mixed-citation></ref></ref-list></tp:taxon-treatment>
