# Supplementary material for: Ecotone shifts in southern Madagascar: first barcoding data and six new species of the endemic millipede genus Riotintobolus (Spirobolida, Pachybolidae)
Source: Zookeys. 2020 Jul 27;953:1–29. doi: 10.3897/zookeys.953.53977 (PMC7398950; doi:10.3897/zookeys.953.53977)
Supplement: XML Treatment for Riotintobolus lavanono [file zookeys.953.53977-treatment4.xml]

<!DOCTYPE tp:taxon-treatment
  PUBLIC "-//TaxonX//DTD Taxonomic Treatment Publishing DTD v0 20100105//EN" "tax-treatment-NSO.dtd">
<tp:taxon-treatment xmlns:tp="http://www.plazi.org/taxpub"><tp:treatment-meta><kwd-group><label>Taxon classification</label><kwd><named-content xmlns:xlink="http://www.w3.org/1999/xlink" content-type="kingdom">Animalia</named-content></kwd><kwd><named-content xmlns:xlink="http://www.w3.org/1999/xlink" content-type="order">Spirobolida</named-content></kwd><kwd><named-content xmlns:xlink="http://www.w3.org/1999/xlink" content-type="family">Pachybolidae</named-content></kwd></kwd-group><mixed-citation publication-type="journal"><person-group><name><surname>Wesener</surname><given-names>Thomas</given-names></name></person-group><article-title>Ecotone shifts in southern Madagascar: first barcoding data and six new species of the endemic millipede genus <italic><tp:taxon-name><tp:taxon-name-part taxon-name-part-type="genus" reg="Riotintobolus">Riotintobolus</tp:taxon-name-part></tp:taxon-name></italic> (<tp:taxon-name><tp:taxon-name-part taxon-name-part-type="order">Spirobolida</tp:taxon-name-part></tp:taxon-name>, <tp:taxon-name><tp:taxon-name-part taxon-name-part-type="family">Pachybolidae</tp:taxon-name-part></tp:taxon-name>)</article-title><source>Zookeys</source><day>27</day><month>7</month><year>2020</year><volume>953</volume><fpage>1</fpage><lpage>29</lpage><pub-id pub-id-type="doi">10.3897/zookeys.953.53977</pub-id></mixed-citation></tp:treatment-meta><tp:nomenclature><tp:taxon-name><object-id xmlns:xlink="http://www.w3.org/1999/xlink" content-type="arpha" xlink:type="simple">38CDFD0A-2BCC-529B-BD39-F39BA0032BFA</object-id>
              <tp:taxon-name-part taxon-name-part-type="genus" reg="Riotintobolus">Riotintobolus</tp:taxon-name-part>
              <tp:taxon-name-part taxon-name-part-type="species" reg="lavanono">lavanono</tp:taxon-name-part>
              <object-id xmlns:xlink="http://www.w3.org/1999/xlink" content-type="zoobank" xlink:type="simple">http://zoobank.org/4BBC68AE-EAB0-4311-88EA-DDCFD5C1882F</object-id>
            </tp:taxon-name><tp:taxon-status xmlns:xlink="http://www.w3.org/1999/xlink" xlink:type="simple">sp. nov.</tp:taxon-status><xref ref-type="fig" rid="F7">Figure 7</xref></tp:nomenclature><tp:treatment-sec sec-type="material" id="SECID0ECXBG"><title>Material examined.</title><p>1 ♂ <bold><italic>holotype</italic></bold>, <bold><named-content xmlns:xlink="http://www.w3.org/1999/xlink" content-type="dwc:institutional_code" xlink:type="simple">ZFMK</named-content> MYR9941</bold>, Madagascar, South, Lavanono Beach, <named-content xmlns:xlink="http://www.w3.org/1999/xlink" content-type="dwc:verbatimCoordinates" xlink:type="simple"><named-content content-type="geo-json" specific-use="{&#34;type&#34;:&#34;Point&#34;,&#34;coordinates&#34;:[44.940233,-25.423400]}" id="NCID0EVXBG" xlink:type="simple">25°25.404'S, 044°56.414'E</named-content></named-content>, 27 m, spiny bush at the coast, after rain, leg. Wesener and Schütte, 18.vi.2007.</p><p><bold><italic>Paratypes</italic></bold>: 16 ♂, 18 ♀, <bold><named-content xmlns:xlink="http://www.w3.org/1999/xlink" content-type="dwc:institutional_code" xlink:type="simple">ZFMK</named-content> MYR942</bold>, same data as holotype;</p></tp:treatment-sec><tp:treatment-sec sec-type="etymology" id="SECID0EIYBG"><title>Etymology.</title><p>Lavanono, after the type locality, spiny forests directly next to the Lavanono Beach (Fig. <xref ref-type="fig" rid="F2">2</xref>). Noun in apposition.</p></tp:treatment-sec><tp:treatment-sec sec-type="diagnosis" id="SECID0ESYBG"><title>Diagnosis.</title><p><italic><tp:taxon-name><tp:taxon-name-part taxon-name-part-type="genus" reg="Riotintobolus">Riotintobolus</tp:taxon-name-part> <tp:taxon-name-part taxon-name-part-type="species" reg="lavanono">lavanono</tp:taxon-name-part></tp:taxon-name></italic> sp. nov. shares the absence of a projecting epiproct on the telson with <italic><tp:taxon-name><tp:taxon-name-part taxon-name-part-type="genus" reg="Riotintobolus">R.</tp:taxon-name-part> <tp:taxon-name-part taxon-name-part-type="species" reg="anomalus">anomalus</tp:taxon-name-part></tp:taxon-name></italic>, <italic><tp:taxon-name><tp:taxon-name-part taxon-name-part-type="genus" reg="Riotintobolus">R.</tp:taxon-name-part> <tp:taxon-name-part taxon-name-part-type="species" reg="antafoky">antafoky</tp:taxon-name-part></tp:taxon-name></italic> sp. nov., <italic><tp:taxon-name><tp:taxon-name-part taxon-name-part-type="genus" reg="Riotintobolus">R.</tp:taxon-name-part> <tp:taxon-name-part taxon-name-part-type="species" reg="bovinus">bovinus</tp:taxon-name-part></tp:taxon-name></italic> sp. nov., <italic><tp:taxon-name><tp:taxon-name-part taxon-name-part-type="genus" reg="Riotintobolus">R.</tp:taxon-name-part> <tp:taxon-name-part taxon-name-part-type="species" reg="tsimelahy">tsimelahy</tp:taxon-name-part></tp:taxon-name></italic> sp. nov. and <italic><tp:taxon-name><tp:taxon-name-part taxon-name-part-type="genus" reg="Riotintobolus">R.</tp:taxon-name-part> <tp:taxon-name-part taxon-name-part-type="species" reg="mangatsiaka">mangatsiaka</tp:taxon-name-part></tp:taxon-name></italic> sp. nov., The posterior telopod featuring two slender, sharp projections is only shared with <italic><tp:taxon-name><tp:taxon-name-part taxon-name-part-type="genus" reg="Riotintobolus">R.</tp:taxon-name-part> <tp:taxon-name-part taxon-name-part-type="species" reg="bovinus">bovinus</tp:taxon-name-part></tp:taxon-name></italic> sp. nov., <italic><tp:taxon-name><tp:taxon-name-part taxon-name-part-type="genus" reg="Riotintobolus">R.</tp:taxon-name-part> <tp:taxon-name-part taxon-name-part-type="species" reg="mangatsiaka">mangatsiaka</tp:taxon-name-part></tp:taxon-name></italic> sp. nov. and <italic><tp:taxon-name><tp:taxon-name-part taxon-name-part-type="genus" reg="Riotintobolus">R.</tp:taxon-name-part> <tp:taxon-name-part taxon-name-part-type="species" reg="tsimelahy">tsimelahy</tp:taxon-name-part></tp:taxon-name></italic> sp. nov. A posterior gonopod separated into three parts is only shared with <italic><tp:taxon-name><tp:taxon-name-part taxon-name-part-type="genus" reg="Riotintobolus">R.</tp:taxon-name-part> <tp:taxon-name-part taxon-name-part-type="species" reg="mangatsiaka">mangatsiaka</tp:taxon-name-part></tp:taxon-name></italic> sp. nov. and <italic><tp:taxon-name><tp:taxon-name-part taxon-name-part-type="genus" reg="Riotintobolus">R.</tp:taxon-name-part> <tp:taxon-name-part taxon-name-part-type="species" reg="tsimelahy">tsimelahy</tp:taxon-name-part></tp:taxon-name></italic> sp. nov., whose habitus and gonopods look very similar to those of <italic><tp:taxon-name><tp:taxon-name-part taxon-name-part-type="genus" reg="Riotintobolus">R.</tp:taxon-name-part> <tp:taxon-name-part taxon-name-part-type="species" reg="lavanono">lavanono</tp:taxon-name-part></tp:taxon-name></italic> sp. nov. Both species differ in details of the tip of the posterior gonopod and in the colour of their antennae and legs, which are dark grey in <italic><tp:taxon-name><tp:taxon-name-part taxon-name-part-type="genus" reg="Riotintobolus">R.</tp:taxon-name-part> <tp:taxon-name-part taxon-name-part-type="species" reg="lavanono">lavanono</tp:taxon-name-part></tp:taxon-name></italic> sp. nov. and red in both <italic><tp:taxon-name><tp:taxon-name-part taxon-name-part-type="genus" reg="Riotintobolus">R.</tp:taxon-name-part> <tp:taxon-name-part taxon-name-part-type="species" reg="mangatsiaka">mangatsiaka</tp:taxon-name-part></tp:taxon-name></italic> sp. nov. and <italic><tp:taxon-name><tp:taxon-name-part taxon-name-part-type="genus" reg="Riotintobolus">R.</tp:taxon-name-part> <tp:taxon-name-part taxon-name-part-type="species" reg="tsimelahy">tsimelahy</tp:taxon-name-part></tp:taxon-name></italic> sp. nov. All three species differ by &gt;11% uncorrected p-distance in the <abbrev xmlns:xlink="http://www.w3.org/1999/xlink" xlink:title="cytochrome oxidase subunit I" id="ABBRID0E44BG" xlink:type="simple">COI</abbrev> barcoding gene.</p></tp:treatment-sec><tp:treatment-sec sec-type="description" id="SECID0EB5BG"><title>Description.</title><p><bold><italic>Measurements</italic></bold>: male holotype with 47+0 segments, ca. 42 mm long, 4.2 mm wide. Largest females of type series with 46–48+0 segments, up to 58 mm long, 6.4 mm wide.</p><p><bold><italic>Colour</italic></bold> (in living specimens): Body rings and head grey, appendages black (Fig. <xref ref-type="fig" rid="F7">7A</xref>). Paraprocts and posterior margins of body segments darker grey to black (Fig. <xref ref-type="fig" rid="F7">7B</xref>). Ozopore openings highlighted by black spot.</p><fig id="F7" position="float" orientation="portrait"><object-id xmlns:xlink="http://www.w3.org/1999/xlink" content-type="doi" xlink:type="simple">10.3897/zookeys.953.53977.figure7</object-id><object-id xmlns:xlink="http://www.w3.org/1999/xlink" content-type="arpha" xlink:type="simple">66808346-8F31-5684-BF7E-394886096728</object-id><label>Figure 7.</label><caption><p><italic><tp:taxon-name><tp:taxon-name-part taxon-name-part-type="genus" reg="Riotintobolus">Riotintobolus</tp:taxon-name-part> <tp:taxon-name-part taxon-name-part-type="species" reg="lavanono">lavanono</tp:taxon-name-part></tp:taxon-name></italic> sp. nov., paratype male (<named-content xmlns:xlink="http://www.w3.org/1999/xlink" content-type="dwc:institutional_code" xlink:type="simple">ZFMK</named-content> MYR942) <bold>C</bold> anterior gonopod, anterior view; posterior view <bold>D</bold> telopodite of left posterior gonopod, posterior view <bold>E</bold> left posterior gonopod, anterior view. <bold>Abbreviations</bold>: av = paraprocts; Co = collum (ring 1); Cx = coxite; Go = gonopods; Md = basal joints of mandible; Pre = epiproct; St = sternite; sub = hypoproct; T = telopodite; x = lateral swollen process; y = opening of efferent duct; z = apical membranous ‘flag’; numbers refer to leg pair or segment number. Scale bars: 1 mm.</p></caption><graphic xmlns:xlink="http://www.w3.org/1999/xlink" xlink:href="zookeys-953-001-g007.jpg" position="float" orientation="portrait" xlink:type="simple" id="oo_436168.jpg"><uri content-type="original_file" xlink:type="simple">https://binary.pensoft.net/fig/436168</uri></graphic></fig><p><bold><italic>Head</italic></bold>: each eye with 28–32 ommatidia in six rows. Incisura lateralis open (Fig. <xref ref-type="fig" rid="F7">7A</xref>). Labrum with standard three irregular teeth and a single row of 10–12 stout marginal setae. Clypeus with two setiferous foveolae on each side. Antennae long, protruding back to segment 5. Length of antennomeres: 1&lt;2&gt;3&gt;4=5=6. Terminal antennomere with four large sensory cones located together inside a membranous area. Antennomere 5 and 6 latero-apically with sensilla basiconica.</p><p><bold><italic>Gnathochilarium</italic></bold>: lamellae linguales each with two standard setae located behind one another. Stipites each with three apical setae. Endochilarium not dissected.</p><p><bold><italic>Mandible</italic></bold>: Stipes without projection, well rounded (Fig. <xref ref-type="fig" rid="F7">7A</xref>). Gnathal lobe not investigated.</p><p><bold><italic>Collum</italic></bold>: smooth, laterally not protruding as far as ring 2 (Fig. <xref ref-type="fig" rid="F7">7A</xref>).</p><p><bold><italic>Body rings</italic></bold>: ozopores starting at segment 6, marked by a black spot. Located on suture between meso- and metazonite. Rings with smooth, but irregular coriaceous surface, ventrally on metazona with transverse ridges.</p><p><bold><italic>Telson</italic></bold>: paraprocts elongated, with weak lips, abundant micropunctation especially towards edges (Fig. <xref ref-type="fig" rid="F7">7B</xref>). Epiproct well-rounded, covering, but not reaching above paraproct (Fig. <xref ref-type="fig" rid="F7">7B</xref>). Hypoproct inconspicuous (Fig. <xref ref-type="fig" rid="F7">7B</xref>).</p><p><bold><italic>Legs</italic></bold>: leg 1 with a large cylindrical coxa, twice as long as other podomeres. Tarsus with three pairs of ventral spines and an apical spine beyond claw. Leg 2 with an elongated coxa. Tarsus with three pairs of ventral spines and a short apical spine. Midbody legs with a rectangular coxa, as long as other podomeres. Each podomere ventrally with a single or a pair of apical setae, tarsus with a single apical and four pairs of ventral spines. Length of midbody legs ca. 1.2 times body diameter in males.</p><p><bold><italic>Female sexual characters</italic>.</bold> No tarsal pads, antennae shorter than male, only protruding back to ring 2. Female vulva simple, bivalve-like.</p><p><bold><italic>Male sexual characters</italic></bold>: tarsal pads present from leg 3 to midbody, small, inconspicuous. Coxae 3–7 without coxal processes, but coxae 3–5 swollen.</p><p><bold><italic>Anterior gonopod</italic></bold> sternite massive, elongated into a wide, well-rounded triangular lobe (Fig. <xref ref-type="fig" rid="F7">7C</xref>). Sternite in anterior view well-visible, without discernible apodemes, protruding almost as high as coxal processes. Coxite with a large, well-rounded mesal process. Telopodite with slender process arising mesally (Fig. <xref ref-type="fig" rid="F7">7C</xref>), process apically curved with a large triangular projection, tip well-rounded, slightly protruding above lateral margin of telopodite.</p><p><bold><italic>Posterior gonopods</italic></bold> consisting of three parts, separated by sutures or articulations (Fig. <xref ref-type="fig" rid="F7">7D</xref>): a basal coxite with a slender coxite projection and a shorter telopodite, efferenct duct discharging laterally (Fig. <xref ref-type="fig" rid="F7">7E</xref>). Process of coxite and telopodite standing in same axis. Pair of posterior gonopods located parallel to each other, connected by a small, sclerotised and visible sternite. Basal part of coxite wide, mesally with a large triangular sclerite located on lower level than remaining part. Coxite elongated. Efferent duct running at mesal margin of coxite before curving to the lateral margin at beginning of telopodite (Fig. <xref ref-type="fig" rid="F7">7E</xref>). Telopodite half as wide and much shorter than coxite, standing in same axis, apically membranous, with two slender apical processes both diverging (Fig. <xref ref-type="fig" rid="F7">7D, E</xref>). Mesal process membranous and wider, lateral process bent 90 degrees laterally, longer, slenderer and sclerotised, efferent duct seems to be ending at base of lateral process (Fig. <xref ref-type="fig" rid="F7">7E</xref>). Base of lateral process with a short, membranous-white projection (Fig. <xref ref-type="fig" rid="F7">7E</xref>).</p></tp:treatment-sec><tp:treatment-sec sec-type="Intraspecific variation" id="SECID0EGEAI"><title>Intraspecific variation.</title><p>Specimens of the same population differing between 45–47 in segment number. Females appear to be more brownish than the more greyish males.</p></tp:treatment-sec><tp:treatment-sec sec-type="Live observations" id="SECID0ELEAI"><title>Live observations.</title><p><italic><tp:taxon-name><tp:taxon-name-part taxon-name-part-type="genus" reg="Riotintobolus">R.</tp:taxon-name-part> <tp:taxon-name-part taxon-name-part-type="species" reg="lavanono">lavanono</tp:taxon-name-part></tp:taxon-name></italic> sp. nov. could be found in great numbers after a rainy day in the late afternoon (3–5 p.m.) in a small remnant of spiny bush and under dead <italic><tp:taxon-name><tp:taxon-name-part taxon-name-part-type="genus" reg="Opuntia">Opuntia</tp:taxon-name-part></tp:taxon-name></italic> remains. The specimens were only encountered in an area of a few square meters in view of the coast. Contrary to other <italic><tp:taxon-name><tp:taxon-name-part taxon-name-part-type="genus" reg="Riotintobolus">Riotintobolus</tp:taxon-name-part></tp:taxon-name></italic> species, such as <italic><tp:taxon-name><tp:taxon-name-part taxon-name-part-type="genus" reg="Riotintobolus">R.</tp:taxon-name-part> <tp:taxon-name-part taxon-name-part-type="species" reg="mandenensis">mandenensis</tp:taxon-name-part></tp:taxon-name></italic> and <italic><tp:taxon-name><tp:taxon-name-part taxon-name-part-type="genus" reg="Riotintobolus">R.</tp:taxon-name-part> <tp:taxon-name-part taxon-name-part-type="species" reg="minutus">minutus</tp:taxon-name-part></tp:taxon-name></italic>, <italic><tp:taxon-name><tp:taxon-name-part taxon-name-part-type="genus" reg="Riotintobolus">R.</tp:taxon-name-part> <tp:taxon-name-part taxon-name-part-type="species" reg="lavanono">lavanono</tp:taxon-name-part></tp:taxon-name></italic> sp. nov. did not remain stiff like a stick when disturbed, but rolled-up into a spiral.</p></tp:treatment-sec><tp:treatment-sec><!--Section generated to contain objects referenced in tp:taxon-treatment.--><fig id="F2" position="float" orientation="portrait"><object-id xmlns:xlink="http://www.w3.org/1999/xlink" content-type="doi" xlink:type="simple">10.3897/zookeys.953.53977.figure2</object-id><object-id xmlns:xlink="http://www.w3.org/1999/xlink" content-type="arpha" xlink:type="simple">292B9A68-0A45-515E-B097-5007376C7D71</object-id><label>Figure 2.</label><caption><p>Distribution of the newly described <italic><tp:taxon-name><tp:taxon-name-part taxon-name-part-type="genus" reg="Riotintobolus">Riotintobolus</tp:taxon-name-part></tp:taxon-name></italic> species, as well as of the still undescribed species. Vegetation marks modified from <xref ref-type="bibr" rid="B12">Moat and Smith 2007</xref>.</p></caption><graphic xmlns:xlink="http://www.w3.org/1999/xlink" xlink:href="zookeys-953-001-g002.jpg" position="float" orientation="portrait" xlink:type="simple" id="oo_436163.jpg"><uri content-type="original_file" xlink:type="simple">https://binary.pensoft.net/fig/436163</uri></graphic></fig></tp:treatment-sec><ref-list><ref id="B12"><mixed-citation xmlns:xlink="http://www.w3.org/1999/xlink" xlink:type="simple"><person-group><name name-style="western"><surname>Moat</surname><given-names>J</given-names></name><name name-style="western"><surname>Smith</surname><given-names>PP</given-names></name></person-group> (<year>2007</year>) <source>Atlas of the Vegetation of Madagascar.</source><publisher-name>Royal Botanic Gardens</publisher-name>, <publisher-loc>Kew</publisher-loc>, <size units="page">124 pp</size>.</mixed-citation></ref></ref-list></tp:taxon-treatment>
