# Supplementary material for: Ecotone shifts in southern Madagascar: first barcoding data and six new species of the endemic millipede genus Riotintobolus (Spirobolida, Pachybolidae)
Source: Zookeys. 2020 Jul 27;953:1–29. doi: 10.3897/zookeys.953.53977 (PMC7398950; doi:10.3897/zookeys.953.53977)
Supplement: XML Treatment for Riotintobolus bovinus [file zookeys.953.53977-treatment5.xml]

<!DOCTYPE tp:taxon-treatment
  PUBLIC "-//TaxonX//DTD Taxonomic Treatment Publishing DTD v0 20100105//EN" "tax-treatment-NSO.dtd">
<tp:taxon-treatment xmlns:tp="http://www.plazi.org/taxpub"><tp:treatment-meta><kwd-group><label>Taxon classification</label><kwd><named-content xmlns:xlink="http://www.w3.org/1999/xlink" content-type="kingdom">Animalia</named-content></kwd><kwd><named-content xmlns:xlink="http://www.w3.org/1999/xlink" content-type="order">Spirobolida</named-content></kwd><kwd><named-content xmlns:xlink="http://www.w3.org/1999/xlink" content-type="family">Pachybolidae</named-content></kwd></kwd-group><mixed-citation publication-type="journal"><person-group><name><surname>Wesener</surname><given-names>Thomas</given-names></name></person-group><article-title>Ecotone shifts in southern Madagascar: first barcoding data and six new species of the endemic millipede genus <italic><tp:taxon-name><tp:taxon-name-part taxon-name-part-type="genus" reg="Riotintobolus">Riotintobolus</tp:taxon-name-part></tp:taxon-name></italic> (<tp:taxon-name><tp:taxon-name-part taxon-name-part-type="order">Spirobolida</tp:taxon-name-part></tp:taxon-name>, <tp:taxon-name><tp:taxon-name-part taxon-name-part-type="family">Pachybolidae</tp:taxon-name-part></tp:taxon-name>)</article-title><source>Zookeys</source><day>27</day><month>7</month><year>2020</year><volume>953</volume><fpage>1</fpage><lpage>29</lpage><pub-id pub-id-type="doi">10.3897/zookeys.953.53977</pub-id></mixed-citation></tp:treatment-meta><tp:nomenclature><tp:taxon-name><object-id xmlns:xlink="http://www.w3.org/1999/xlink" content-type="arpha" xlink:type="simple">83B2F008-3527-5C09-B40D-B6A7C4FB2679</object-id>
              <tp:taxon-name-part taxon-name-part-type="genus" reg="Riotintobolus">Riotintobolus</tp:taxon-name-part>
              <tp:taxon-name-part taxon-name-part-type="species" reg="bovinus">bovinus</tp:taxon-name-part>
              <object-id xmlns:xlink="http://www.w3.org/1999/xlink" content-type="zoobank" xlink:type="simple">http://zoobank.org/5292954C-AE5F-486B-BEDE-941ADA580C1C</object-id>
            </tp:taxon-name><tp:taxon-status xmlns:xlink="http://www.w3.org/1999/xlink" xlink:type="simple">sp. nov.</tp:taxon-status><xref ref-type="fig" rid="F8">Figure 8</xref></tp:nomenclature><tp:treatment-sec sec-type="material" id="SECID0EXHAI"><title>Material examined.</title><p>1 ♂ <bold><italic>holotype</italic></bold>, <bold><named-content xmlns:xlink="http://www.w3.org/1999/xlink" content-type="dwc:institutional_code" xlink:type="simple">ZFMK</named-content> MYR940</bold>, Madagascar, Province de Toliara, Makay Mts., forêt de galerie, <named-content xmlns:xlink="http://www.w3.org/1999/xlink" content-type="dwc:verbatimCoordinates" xlink:type="simple"><named-content content-type="geo-json" specific-use="{&#34;type&#34;:&#34;Point&#34;,&#34;coordinates&#34;:[45.326500,-21.224306]}" id="NCID0EKIAI" xlink:type="simple">21°13'27.5"S, 045°19'35.4"E</named-content></named-content>, 531 m, coll. Jean Noel, 30.xi.2010.</p></tp:treatment-sec><tp:treatment-sec sec-type="etymology" id="SECID0EPIAI"><title>Etymology:</title><p><tp:taxon-name><tp:taxon-name-part taxon-name-part-type="genus" reg="Riotintobolus"/><tp:taxon-name-part taxon-name-part-type="species" reg="bovinus">bovinus</tp:taxon-name-part></tp:taxon-name>, after the gonopods which resemble the horns of a cow. Noun in apposition.</p></tp:treatment-sec><tp:treatment-sec sec-type="diagnosis" id="SECID0E5IAI"><title>Diagnosis.</title><p><italic><tp:taxon-name><tp:taxon-name-part taxon-name-part-type="genus" reg="Riotintobolus">Riotintobolus</tp:taxon-name-part> <tp:taxon-name-part taxon-name-part-type="species" reg="bovinus">bovinus</tp:taxon-name-part></tp:taxon-name></italic> sp. nov. shares the absence of a projecting epiproct on the telson only with <italic><tp:taxon-name><tp:taxon-name-part taxon-name-part-type="genus" reg="Riotintobolus">R.</tp:taxon-name-part> <tp:taxon-name-part taxon-name-part-type="species" reg="anomalus">anomalus</tp:taxon-name-part></tp:taxon-name></italic>, <italic><tp:taxon-name><tp:taxon-name-part taxon-name-part-type="genus" reg="Riotintobolus">R.</tp:taxon-name-part> <tp:taxon-name-part taxon-name-part-type="species" reg="antafoky">antafoky</tp:taxon-name-part></tp:taxon-name></italic> sp. nov., <italic><tp:taxon-name><tp:taxon-name-part taxon-name-part-type="genus" reg="Riotintobolus">R.</tp:taxon-name-part> <tp:taxon-name-part taxon-name-part-type="species" reg="tsimelahy">tsimelahy</tp:taxon-name-part></tp:taxon-name></italic> sp. nov., <italic><tp:taxon-name><tp:taxon-name-part taxon-name-part-type="genus" reg="Riotintobolus">R.</tp:taxon-name-part> <tp:taxon-name-part taxon-name-part-type="species" reg="mangatsiaka">mangatsiaka</tp:taxon-name-part></tp:taxon-name></italic> sp. nov. and <italic><tp:taxon-name><tp:taxon-name-part taxon-name-part-type="genus" reg="Riotintobolus">R.</tp:taxon-name-part> <tp:taxon-name-part taxon-name-part-type="species" reg="lavanono">lavanono</tp:taxon-name-part></tp:taxon-name></italic> sp. nov. The posterior telopod featuring two slender, sharp projections is only shared with <italic><tp:taxon-name><tp:taxon-name-part taxon-name-part-type="genus" reg="Riotintobolus">R.</tp:taxon-name-part> <tp:taxon-name-part taxon-name-part-type="species" reg="tsimelahy">tsimelahy</tp:taxon-name-part></tp:taxon-name></italic> sp. nov., <italic><tp:taxon-name><tp:taxon-name-part taxon-name-part-type="genus" reg="Riotintobolus">R.</tp:taxon-name-part> <tp:taxon-name-part taxon-name-part-type="species" reg="mangatsiaka">mangatsiaka</tp:taxon-name-part></tp:taxon-name></italic> sp. nov. and <italic><tp:taxon-name><tp:taxon-name-part taxon-name-part-type="genus" reg="Riotintobolus">R.</tp:taxon-name-part> <tp:taxon-name-part taxon-name-part-type="species" reg="lavanono">lavanono</tp:taxon-name-part></tp:taxon-name></italic> sp. nov. <italic><tp:taxon-name><tp:taxon-name-part taxon-name-part-type="genus" reg="Riotintobolus">R.</tp:taxon-name-part> <tp:taxon-name-part taxon-name-part-type="species" reg="bovinus">bovinus</tp:taxon-name-part></tp:taxon-name></italic> sp. nov. differs from <italic><tp:taxon-name><tp:taxon-name-part taxon-name-part-type="genus" reg="Riotintobolus">R.</tp:taxon-name-part> <tp:taxon-name-part taxon-name-part-type="species" reg="tsimelahy">tsimelahy</tp:taxon-name-part></tp:taxon-name></italic> sp. nov., <italic><tp:taxon-name><tp:taxon-name-part taxon-name-part-type="genus" reg="Riotintobolus">R.</tp:taxon-name-part> <tp:taxon-name-part taxon-name-part-type="species" reg="mangatsiaka">mangatsiaka</tp:taxon-name-part></tp:taxon-name></italic> sp. nov. and <italic><tp:taxon-name><tp:taxon-name-part taxon-name-part-type="genus" reg="Riotintobolus">R.</tp:taxon-name-part> <tp:taxon-name-part taxon-name-part-type="species" reg="lavanono">lavanono</tp:taxon-name-part></tp:taxon-name></italic> sp. nov. in a much smaller segment number and size, and strong differences in the posterior telopod, whose telopodite is uniquely shaped with two sharp processes running parallel to one another resembling a bull’s horn. <italic><tp:taxon-name><tp:taxon-name-part taxon-name-part-type="genus" reg="Riotintobolus">R.</tp:taxon-name-part> <tp:taxon-name-part taxon-name-part-type="species" reg="bovinus">bovinus</tp:taxon-name-part></tp:taxon-name></italic> sp. nov. differs by more than 14% uncorrected p-distance in the <abbrev xmlns:xlink="http://www.w3.org/1999/xlink" xlink:title="cytochrome oxidase subunit I" id="ABBRID0E5NAI" xlink:type="simple">COI</abbrev> barcoding gene from all other <italic><tp:taxon-name><tp:taxon-name-part taxon-name-part-type="genus" reg="Riotintobolus">Riotintobolus</tp:taxon-name-part></tp:taxon-name></italic> species.</p></tp:treatment-sec><tp:treatment-sec sec-type="description" id="SECID0EJOAI"><title>Description.</title><p><bold><italic>Measurements</italic></bold>: 41+0 segments. Ca. 25 mm long (broken), 2.4 mm wide.</p><p><bold><italic>Colour</italic></bold> (after 10 years in ethanol): Head and body rings grey, appendages red. Ventral site reddish. Posterior margins of body segments and whole margin of collum black. Anal valves black.</p><p><bold><italic>Head</italic></bold>: each eye with 24–27 ommatidia in six rows. Incisura lateralis open (Fig. <xref ref-type="fig" rid="F8">8A</xref>). Labrum with standard three irregular teeth and a single row of 10–12 stout marginal setae. Clypeus with two setiferous foveolae on each side (Fig. <xref ref-type="fig" rid="F8">8B</xref>). Antennae short, protruding back to segment 3. Length of antennomeres: 1&lt;2&gt;3&gt;4=5=6, second only slightly longer than 3<sup>rd</sup>. Terminal antennomere with four large sensory cones located together inside a membranous area (Fig. <xref ref-type="fig" rid="F8">8B</xref>). Antennomere 5 and 6 latero-apically with sensilla basiconica.</p><fig id="F8" position="float" orientation="portrait"><object-id xmlns:xlink="http://www.w3.org/1999/xlink" content-type="doi" xlink:type="simple">10.3897/zookeys.953.53977.figure8</object-id><object-id xmlns:xlink="http://www.w3.org/1999/xlink" content-type="arpha" xlink:type="simple">A83022C0-DEF3-5350-BF10-460493DA4031</object-id><label>Figure 8.</label><caption><p><italic><tp:taxon-name><tp:taxon-name-part taxon-name-part-type="genus" reg="Riotintobolus">Riotintobolus</tp:taxon-name-part> <tp:taxon-name-part taxon-name-part-type="species" reg="bovinus">bovinus</tp:taxon-name-part></tp:taxon-name></italic> sp. nov., male holotype (<named-content xmlns:xlink="http://www.w3.org/1999/xlink" content-type="dwc:institutional_code" xlink:type="simple">ZFMK</named-content> MYR940) <bold>A</bold> multi-layer photograph, anterior body, lateral view <bold>B</bold> multi-layer photograph, leg pairs 1–7, ventral view <bold>C</bold> multi-layer photograph, posterior body end with telson <bold>D</bold> anterior gonopod, anterior view <bold>E</bold> anterior gonopod, posterior view <bold>F</bold> left posterior gonopod, posterior view <bold>G</bold> left posterior gonopod, anterior view. <bold>Abbreviations</bold>: Apo = apodeme; av = paraprocts; Co = collum (ring 1); Cx = coxite; Gn = gnathochilarium; Md = basal joints of mandible; Pe = penis; Pre = epiproct; St = sternite; T = telopodite; x = lateral swollen process; y = opening of efferenct duct; numbers refer to leg pair or segment number. Scale bars: 1 mm.</p></caption><graphic xmlns:xlink="http://www.w3.org/1999/xlink" xlink:href="zookeys-953-001-g008.jpg" position="float" orientation="portrait" xlink:type="simple" id="oo_436169.jpg"><uri content-type="original_file" xlink:type="simple">https://binary.pensoft.net/fig/436169</uri></graphic></fig><p><bold><italic>Gnathochilarium</italic></bold>: lamellae linguales each with two standard setae located behind one another. Stipites each with three apical setae. Endochilarium not dissected.</p><p><bold><italic>Mandible</italic></bold>: Stipes without projection, well rounded (FIg. 8A, B). Gnathal lobe not dissected.</p><p><bold><italic>Collum</italic></bold>: smooth, laterally not protruding as far as ring 2 (Fig. <xref ref-type="fig" rid="F8">8A</xref>).</p><p><bold><italic>Body rings</italic></bold>: ozopores starting at segment 6, marked by a black spot. Located slightly before, but touching suture between meso- and metazonite. Rings with smooth, but irregular coriaceous surface, ventrally on metazona with transverse ridges.</p><p><bold><italic>Telson</italic></bold>: paraprocts without lips, abundant micropunctation especially towards edges (Fig. <xref ref-type="fig" rid="F8">8C</xref>). Epiproct well-rounded, covering, but not reaching above paraproct (Fig. <xref ref-type="fig" rid="F8">8C</xref>). Hypoproct inconspicuous (Fig. <xref ref-type="fig" rid="F8">8C</xref>).</p><p><bold><italic>Legs</italic></bold>: leg 1 with a large cylindrical coxa, twice as long as other podomeres. Tarsus with three pairs of ventral spines and an apical spine beyond claw. Leg 2 with an elongated coxa and a strongly swollen prefemur. Tarsus with two pairs of ventral spines and a short apical spine. Midbody legs with a rectangular coxa, as long as other podomeres. Each podomere ventrally with a single or a pair of apical setae, tarsus with a tarsal pad, a single apical and two pairs of ventral spines. Length of midbody legs ca. 1.2 times body diameter in males.</p><p><bold><italic>Female</italic></bold>: unknown.</p><p><bold><italic>Male sexual characters</italic></bold>: tarsal pads absent (Fig. <xref ref-type="fig" rid="F8">8B</xref>). Coxae 3–7 without coxal processes (Fig. <xref ref-type="fig" rid="F8">8B</xref>).</p><p><bold><italic>Anterior gonopod</italic></bold> sternite massive (Fig. <xref ref-type="fig" rid="F8">8D</xref>), elongated into a wide, well-rounded triangular lobe (Fig. <xref ref-type="fig" rid="F8">8D</xref>). Sternite in anterior view well-visible, without discernible apodemes, protruding almost as high as coxal processes. Coxite with sharp triangular mesal process (Fig. <xref ref-type="fig" rid="F8">8D, E</xref>). Telopodite with slender process arising mesally (Fig. <xref ref-type="fig" rid="F8">8E</xref>), process apically curved with a short triangular projection (Fig. <xref ref-type="fig" rid="F8">8D</xref>), tip well-rounded tip, slightly protruding above lateral margin of telopodite (Fig. <xref ref-type="fig" rid="F8">8E</xref>).</p><p><bold><italic>Posterior gonopods</italic></bold> consisting of two parts, separated by an articulation (Fig. <xref ref-type="fig" rid="F8">8F</xref>): a long coxite and a slightly shorter telopodite, efferent duct discharging apically (Fig. <xref ref-type="fig" rid="F8">8F, G</xref>). Process of coxite and telopodite standing in same axis (Fig. <xref ref-type="fig" rid="F8">8F</xref>). Pair of posterior gonopods located parallel to each other, connected by a small, sclerotised and visible sternite (Fig. <xref ref-type="fig" rid="F8">8F</xref>). Basal part of coxite wide, mesally with a large triangular sclerite located on lower level than remaining part (Fig. <xref ref-type="fig" rid="F8">8F</xref>). Coxite elongated. Efferent duct running at mesal margin of coxite (Fig. <xref ref-type="fig" rid="F8">8F, G</xref>). Telopodite as wide as but slightly shorter than coxite, standing in same axis (Fig. <xref ref-type="fig" rid="F8">8F, G</xref>), apically membranous, with two slender apical processes resembling a bull’s horns (Fig. <xref ref-type="fig" rid="F8">8F, G</xref>). Mesal process wider and longer than lateral process. Efferent duct seems to be ending at base of mesal process (Fig. <xref ref-type="fig" rid="F8">8F, G</xref>).</p></tp:treatment-sec><tp:treatment-sec sec-type="remarks" id="SECID0EXVAI"><title>Remarks.</title><p><italic><tp:taxon-name><tp:taxon-name-part taxon-name-part-type="genus" reg="Riotintobolus">Riotintobolus</tp:taxon-name-part> <tp:taxon-name-part taxon-name-part-type="species" reg="bovinus">bovinus</tp:taxon-name-part></tp:taxon-name></italic> sp. nov. lives in direct sympatry with another species of the genus, <italic><tp:taxon-name><tp:taxon-name-part taxon-name-part-type="genus" reg="Riotintobolus">Riotintobolus</tp:taxon-name-part> <tp:taxon-name-part taxon-name-part-type="species" reg="makayi">makayi</tp:taxon-name-part></tp:taxon-name></italic> sp. nov. (Fig. <xref ref-type="fig" rid="F2">2</xref>).</p></tp:treatment-sec><tp:treatment-sec><!--Section generated to contain objects referenced in tp:taxon-treatment.--><fig id="F2" position="float" orientation="portrait"><object-id xmlns:xlink="http://www.w3.org/1999/xlink" content-type="doi" xlink:type="simple">10.3897/zookeys.953.53977.figure2</object-id><object-id xmlns:xlink="http://www.w3.org/1999/xlink" content-type="arpha" xlink:type="simple">292B9A68-0A45-515E-B097-5007376C7D71</object-id><label>Figure 2.</label><caption><p>Distribution of the newly described <italic><tp:taxon-name><tp:taxon-name-part taxon-name-part-type="genus" reg="Riotintobolus">Riotintobolus</tp:taxon-name-part></tp:taxon-name></italic> species, as well as of the still undescribed species. Vegetation marks modified from <xref ref-type="bibr" rid="B12">Moat and Smith 2007</xref>.</p></caption><graphic xmlns:xlink="http://www.w3.org/1999/xlink" xlink:href="zookeys-953-001-g002.jpg" position="float" orientation="portrait" xlink:type="simple" id="oo_436163.jpg"><uri content-type="original_file" xlink:type="simple">https://binary.pensoft.net/fig/436163</uri></graphic></fig></tp:treatment-sec><ref-list><ref id="B12"><mixed-citation xmlns:xlink="http://www.w3.org/1999/xlink" xlink:type="simple"><person-group><name name-style="western"><surname>Moat</surname><given-names>J</given-names></name><name name-style="western"><surname>Smith</surname><given-names>PP</given-names></name></person-group> (<year>2007</year>) <source>Atlas of the Vegetation of Madagascar.</source><publisher-name>Royal Botanic Gardens</publisher-name>, <publisher-loc>Kew</publisher-loc>, <size units="page">124 pp</size>.</mixed-citation></ref></ref-list></tp:taxon-treatment>
