# Supplementary material for: Ecotone shifts in southern Madagascar: first barcoding data and six new species of the endemic millipede genus Riotintobolus (Spirobolida, Pachybolidae)
Source: Zookeys. 2020 Jul 27;953:1–29. doi: 10.3897/zookeys.953.53977 (PMC7398950; doi:10.3897/zookeys.953.53977)
Supplement: XML Treatment for Riotintobolus antafoky [file zookeys.953.53977-treatment6.xml]

<!DOCTYPE tp:taxon-treatment
  PUBLIC "-//TaxonX//DTD Taxonomic Treatment Publishing DTD v0 20100105//EN" "tax-treatment-NSO.dtd">
<tp:taxon-treatment xmlns:tp="http://www.plazi.org/taxpub"><tp:treatment-meta><kwd-group><label>Taxon classification</label><kwd><named-content xmlns:xlink="http://www.w3.org/1999/xlink" content-type="kingdom">Animalia</named-content></kwd><kwd><named-content xmlns:xlink="http://www.w3.org/1999/xlink" content-type="order">Spirobolida</named-content></kwd><kwd><named-content xmlns:xlink="http://www.w3.org/1999/xlink" content-type="family">Pachybolidae</named-content></kwd></kwd-group><mixed-citation publication-type="journal"><person-group><name><surname>Wesener</surname><given-names>Thomas</given-names></name></person-group><article-title>Ecotone shifts in southern Madagascar: first barcoding data and six new species of the endemic millipede genus <italic><tp:taxon-name><tp:taxon-name-part taxon-name-part-type="genus" reg="Riotintobolus">Riotintobolus</tp:taxon-name-part></tp:taxon-name></italic> (<tp:taxon-name><tp:taxon-name-part taxon-name-part-type="order">Spirobolida</tp:taxon-name-part></tp:taxon-name>, <tp:taxon-name><tp:taxon-name-part taxon-name-part-type="family">Pachybolidae</tp:taxon-name-part></tp:taxon-name>)</article-title><source>Zookeys</source><day>27</day><month>7</month><year>2020</year><volume>953</volume><fpage>1</fpage><lpage>29</lpage><pub-id pub-id-type="doi">10.3897/zookeys.953.53977</pub-id></mixed-citation></tp:treatment-meta><tp:nomenclature><tp:taxon-name><object-id xmlns:xlink="http://www.w3.org/1999/xlink" content-type="arpha" xlink:type="simple">15E9BAD2-0350-5077-8C6E-120CB922AB5C</object-id>
              <tp:taxon-name-part taxon-name-part-type="genus" reg="Riotintobolus">Riotintobolus</tp:taxon-name-part>
              <tp:taxon-name-part taxon-name-part-type="species" reg="antafoky">antafoky</tp:taxon-name-part>
              <object-id xmlns:xlink="http://www.w3.org/1999/xlink" content-type="zoobank" xlink:type="simple">http://zoobank.org/9F3E2163-ACA9-4A1F-B6D0-D24CD3A692D8</object-id>
            </tp:taxon-name><tp:taxon-status xmlns:xlink="http://www.w3.org/1999/xlink" xlink:type="simple">sp. nov.</tp:taxon-status><xref ref-type="fig" rid="F9">Figure 9</xref></tp:nomenclature><tp:treatment-sec sec-type="material" id="SECID0EDYAI"><title>Material examined.</title><p><bold><italic>Holotype</italic></bold>: ♂, <bold><abbrev xmlns:xlink="http://www.w3.org/1999/xlink" content-type="institution" xlink:title="Entomology collection, California Academia of Sciences" id="ABBRID0EPYAI" xlink:type="simple">CASENT</abbrev> 9032794</bold>, MGF007, Madagascar, Province Toliara, Antafoky, 80 m, spiny thicket, <named-content xmlns:xlink="http://www.w3.org/1999/xlink" content-type="dwc:verbatimCoordinates" xlink:type="simple"><named-content content-type="geo-json" specific-use="{&#34;type&#34;:&#34;Point&#34;,&#34;coordinates&#34;:[44.077500,-23.487778]}" id="NCID0EYYAI" xlink:type="simple">23°29'16"S, 44°4'39"E</named-content></named-content>, coll. Frontier project, millipede dig (3 m x 3 m), 14.xi.2001.</p><p><bold><italic>Paratypes</italic></bold>: 1 ♂, 1 ♀, <bold><abbrev xmlns:xlink="http://www.w3.org/1999/xlink" content-type="institution" xlink:title="Entomology collection, California Academia of Sciences" id="ABBRID0EFZAI" xlink:type="simple">CASENT</abbrev> 9032794</bold>, same data as holotype</p></tp:treatment-sec><tp:treatment-sec sec-type="etymology" id="SECID0ELZAI"><title>Etymology.</title><p>Antafoky, after the type locality, spiny forest of Antafoky (Fig. <xref ref-type="fig" rid="F2">2</xref>). Noun in apposition.</p></tp:treatment-sec><tp:treatment-sec sec-type="diagnosis" id="SECID0EVZAI"><title>Diagnosis.</title><p><italic><tp:taxon-name><tp:taxon-name-part taxon-name-part-type="genus" reg="Riotintobolus">R.</tp:taxon-name-part> <tp:taxon-name-part taxon-name-part-type="species" reg="antafoky">antafoky</tp:taxon-name-part></tp:taxon-name></italic> sp. nov. shares the flag-like membranous tip of the posterior gonopod with <italic><tp:taxon-name><tp:taxon-name-part taxon-name-part-type="genus" reg="Riotintobolus">R.</tp:taxon-name-part> <tp:taxon-name-part taxon-name-part-type="species" reg="mandenensis">mandenensis</tp:taxon-name-part></tp:taxon-name></italic>, <italic><tp:taxon-name><tp:taxon-name-part taxon-name-part-type="genus" reg="Riotintobolus">R.</tp:taxon-name-part> <tp:taxon-name-part taxon-name-part-type="species" reg="minutus">minutus</tp:taxon-name-part></tp:taxon-name></italic>, <italic><tp:taxon-name><tp:taxon-name-part taxon-name-part-type="genus" reg="Riotintobolus">R.</tp:taxon-name-part> <tp:taxon-name-part taxon-name-part-type="species" reg="aridus">aridus</tp:taxon-name-part></tp:taxon-name></italic>, <italic><tp:taxon-name><tp:taxon-name-part taxon-name-part-type="genus" reg="Riotintobolus">R.</tp:taxon-name-part> <tp:taxon-name-part taxon-name-part-type="species" reg="anomalus">anomalus</tp:taxon-name-part></tp:taxon-name></italic> and <italic><tp:taxon-name><tp:taxon-name-part taxon-name-part-type="genus" reg="Riotintobolus">R.</tp:taxon-name-part> <tp:taxon-name-part taxon-name-part-type="species" reg="makayi">makayi</tp:taxon-name-part></tp:taxon-name></italic> sp. nov. <italic><tp:taxon-name><tp:taxon-name-part taxon-name-part-type="genus" reg="Riotintobolus">R.</tp:taxon-name-part> <tp:taxon-name-part taxon-name-part-type="species" reg="antafoky">antafoky</tp:taxon-name-part></tp:taxon-name></italic> sp. nov. shares the absence of tarsal pads only with <italic><tp:taxon-name><tp:taxon-name-part taxon-name-part-type="genus" reg="Riotintobolus">R.</tp:taxon-name-part> <tp:taxon-name-part taxon-name-part-type="species" reg="bovinus">bovinus</tp:taxon-name-part></tp:taxon-name></italic> sp. nov., and the relatively simple tip of the posterior gonopod only with <italic><tp:taxon-name><tp:taxon-name-part taxon-name-part-type="genus" reg="Riotintobolus">R.</tp:taxon-name-part> <tp:taxon-name-part taxon-name-part-type="species" reg="anomalus">anomalus</tp:taxon-name-part></tp:taxon-name></italic>. <italic><tp:taxon-name><tp:taxon-name-part taxon-name-part-type="genus" reg="Riotintobolus">R.</tp:taxon-name-part> <tp:taxon-name-part taxon-name-part-type="species" reg="antafoky">antafoky</tp:taxon-name-part></tp:taxon-name></italic> sp. nov. differs from the sympatric <italic><tp:taxon-name><tp:taxon-name-part taxon-name-part-type="genus" reg="Riotintobolus">R.</tp:taxon-name-part> <tp:taxon-name-part taxon-name-part-type="species" reg="anomalus">anomalus</tp:taxon-name-part></tp:taxon-name></italic> in details of the posterior gonopod, the absence of a dorsal red stripe, the much longer antenna (protruding back to body ring 5), and the much smaller size (<italic><tp:taxon-name><tp:taxon-name-part taxon-name-part-type="genus" reg="Riotintobolus">R.</tp:taxon-name-part> <tp:taxon-name-part taxon-name-part-type="species" reg="anomalus">anomalus</tp:taxon-name-part></tp:taxon-name></italic> males 45 mm long, 4.3 mm wide, <italic><tp:taxon-name><tp:taxon-name-part taxon-name-part-type="genus" reg="Riotintobolus">R.</tp:taxon-name-part> <tp:taxon-name-part taxon-name-part-type="species" reg="antafoky">antafoky</tp:taxon-name-part></tp:taxon-name></italic> sp. nov. ca. 33 mm long, 3.2 mm wide).</p></tp:treatment-sec><tp:treatment-sec sec-type="description" id="SECID0EK5AI"><title>Description.</title><p><bold><italic>Measurements</italic></bold> (holotype): 51+0 segments, ca. 33 mm long (fragmented) and 3.2 mm wide.</p><p><bold><italic>Coloration</italic></bold>: segments grey, with a dark grey posterior margin, ozopore highlighted by a black spot. Head, antennae and legs dark grey.</p><p><bold><italic>Head</italic></bold>: each eye with 34 ommatidia in six rows. Incisura lateralis open. Labrum with standard three irregular teeth and a single row of 10–12 stout marginal setae. Clypeus with two setiferous foveolae on each side. Antennae long, protruding back to segment 5. Terminal antennomere with four large sensory cones located together inside a membranous area. Antennomere 5 and 6 latero-apically with sensilla basiconica.</p><p><bold><italic>Gnathochilarium</italic></bold>: lamellae linguales each with two standard setae located behind one another. Stipites each with three apical setae. Endochilarium not dissected.</p><p><bold><italic>Mandible</italic></bold>: Stipes without projection, well rounded. Gnathal lobe not dissected.</p><p><bold><italic>Collum</italic></bold>: smooth, laterally not protruding as far as ring 2.</p><p><bold><italic>Body rings</italic></bold>: ozopores starting at segment 6, marked by a black spot. Located slightly before, but touching suture between meso- and metazonite. Rings with smooth, but irregular coriaceous surface, ventrally on metazona with transverse ridges.</p><p><bold><italic>Telson</italic></bold>: paraprocts without lips, abundant micropunctation especially towards edges. Epiproct well-rounded, covering, but not reaching above paraproct. Hypoproct inconspicuous.</p><p><bold><italic>Legs</italic></bold>: leg 1 with a large cylindrical coxa, twice as long as other podomeres. Tarsus with three pairs of ventral spines and an apical spine beyond claw. Leg 2 with an elongated coxa and a strongly swollen prefemur. Tarsus with two pairs of ventral spines and a short apical spine. Midbody legs with a rectangular coxa, as long as other podomeres. Each podomere ventrally with a single or a pair of apical setae, tarsus without a tarsal pad, a single apical and two pairs of ventral spines. Length of midbody legs ca. 0.9 times body diameter in males.</p><p><bold><italic>Female</italic></bold>: not investigated.</p><p><bold><italic>Male sexual characters</italic></bold>: tarsal pads absent. Coxae 3–7 without coxal processes, but coxae 6 and 7 flattened, rectangular.</p><p><bold><italic>Anterior gonopod</italic></bold> sternite massive (Fig. <xref ref-type="fig" rid="F9">9A</xref>), elongated into a wide, well-rounded triangular lobe (Fig. <xref ref-type="fig" rid="F9">9A</xref>). Sternite in anterior view well-visible, without discernible apodemes, protruding almost as high as coxal processes. Coxite with sharp triangular mesal process (Fig. <xref ref-type="fig" rid="F9">9A, B</xref>), upper rim bending forward in anterior view (Fig. <xref ref-type="fig" rid="F9">9A</xref>). Telopodite with strong process arising mesally (Fig. <xref ref-type="fig" rid="F9">9B</xref>), process apically curved with a short triangular projection (Fig. <xref ref-type="fig" rid="F9">9A</xref>), tip well-rounded, protruding above lateral margin of telopodite (Fig. <xref ref-type="fig" rid="F9">9B</xref>).</p><fig id="F9" position="float" orientation="portrait"><object-id xmlns:xlink="http://www.w3.org/1999/xlink" content-type="doi" xlink:type="simple">10.3897/zookeys.953.53977.figure9</object-id><object-id xmlns:xlink="http://www.w3.org/1999/xlink" content-type="arpha" xlink:type="simple">FA59E13D-8239-55CC-9ECA-9ABD6578E443</object-id><label>Figure 9.</label><caption><p><italic><tp:taxon-name><tp:taxon-name-part taxon-name-part-type="genus" reg="Riotintobolus">Riotintobolus</tp:taxon-name-part> <tp:taxon-name-part taxon-name-part-type="species" reg="antafoky">antafoky</tp:taxon-name-part></tp:taxon-name></italic> sp. nov., holotype (CASENT9032794) <bold>A</bold> anterior gonopod, anterior view <bold>B</bold> anterior gonopod, posterior view <bold>C</bold> telopodite of left posterior gonopod, anterior view <bold>D</bold> left posterior gonopod, posterior view. <bold>Abbreviations</bold>: Cx = coxite; St = sternite; T = telopodite; x = lateral swollen process; y = opening of efferenct duct; z = apical membranous ‘flag’. Not to scale.</p></caption><graphic xmlns:xlink="http://www.w3.org/1999/xlink" xlink:href="zookeys-953-001-g009.jpg" position="float" orientation="portrait" xlink:type="simple" id="oo_436170.jpg"><uri content-type="original_file" xlink:type="simple">https://binary.pensoft.net/fig/436170</uri></graphic></fig><p><bold><italic>Posterior gonopods</italic></bold> consisting of two parts, separated by an articulation: a long coxite and a slightly shorter telopodite, efferent duct discharging apically (Fig. <xref ref-type="fig" rid="F9">9C, D</xref>). Process of coxite and telopodite standing in same axis (Fig. <xref ref-type="fig" rid="F9">9D</xref>). Pair of posterior gonopods located parallel to each other, connected by a small, sclerotised and visible sternite (Fig. <xref ref-type="fig" rid="F9">9D</xref>). Basal part of coxite wide, mesally with a triangular sclerite located on lower level than remaining part (Fig. <xref ref-type="fig" rid="F9">9C</xref>). Coxite elongated. Efferent duct running at mesal margin of coxite (Fig. <xref ref-type="fig" rid="F9">9C, D</xref>). Telopodite as wide as but slightly shorter than coxite, standing in same axis (Fig. <xref ref-type="fig" rid="F9">9D</xref>), apically with a membranous ‘flag’ (Fig. <xref ref-type="fig" rid="F9">9C, D</xref>). Laterally with sclerotised projection bending laterally and completely surrounded by membranous flag. (Fig. <xref ref-type="fig" rid="F9">9C, D</xref>). Efferent duct ending at base of process (Fig. <xref ref-type="fig" rid="F9">9C, D</xref>). Apex laterally with weakly developed finger-shaped process.</p></tp:treatment-sec><tp:treatment-sec sec-type="remarks" id="SECID0ELEBI"><title>Remarks.</title><p>this species lives in direct sympatry with the much larger <italic><tp:taxon-name><tp:taxon-name-part taxon-name-part-type="genus" reg="Riotintobolus">R.</tp:taxon-name-part> <tp:taxon-name-part taxon-name-part-type="species" reg="anomalus">anomalus</tp:taxon-name-part></tp:taxon-name></italic>.</p></tp:treatment-sec><tp:treatment-sec><!--Section generated to contain objects referenced in tp:taxon-treatment.--><fig id="F2" position="float" orientation="portrait"><object-id xmlns:xlink="http://www.w3.org/1999/xlink" content-type="doi" xlink:type="simple">10.3897/zookeys.953.53977.figure2</object-id><object-id xmlns:xlink="http://www.w3.org/1999/xlink" content-type="arpha" xlink:type="simple">292B9A68-0A45-515E-B097-5007376C7D71</object-id><label>Figure 2.</label><caption><p>Distribution of the newly described <italic><tp:taxon-name><tp:taxon-name-part taxon-name-part-type="genus" reg="Riotintobolus">Riotintobolus</tp:taxon-name-part></tp:taxon-name></italic> species, as well as of the still undescribed species. Vegetation marks modified from <xref ref-type="bibr" rid="B12">Moat and Smith 2007</xref>.</p></caption><graphic xmlns:xlink="http://www.w3.org/1999/xlink" xlink:href="zookeys-953-001-g002.jpg" position="float" orientation="portrait" xlink:type="simple" id="oo_436163.jpg"><uri content-type="original_file" xlink:type="simple">https://binary.pensoft.net/fig/436163</uri></graphic></fig></tp:treatment-sec><ref-list><ref id="B12"><mixed-citation xmlns:xlink="http://www.w3.org/1999/xlink" xlink:type="simple"><person-group><name name-style="western"><surname>Moat</surname><given-names>J</given-names></name><name name-style="western"><surname>Smith</surname><given-names>PP</given-names></name></person-group> (<year>2007</year>) <source>Atlas of the Vegetation of Madagascar.</source><publisher-name>Royal Botanic Gardens</publisher-name>, <publisher-loc>Kew</publisher-loc>, <size units="page">124 pp</size>.</mixed-citation></ref></ref-list></tp:taxon-treatment>
