# Supplementary material for: Ecotone shifts in southern Madagascar: first barcoding data and six new species of the endemic millipede genus Riotintobolus (Spirobolida, Pachybolidae)
Source: Zookeys. 2020 Jul 27;953:1–29. doi: 10.3897/zookeys.953.53977 (PMC7398950; doi:10.3897/zookeys.953.53977)
Supplement: Supplementary material 1 — P-Distances between Riotintobolus species [file zookeys-953-001-s001.xls]

## Sheet: MatrixOutput
Madabolus maximus
Aphistogoniulus_vampyrus	0.315871
Aphistogoniulus_sanguineus	0.308166	0.179448
Aphistogoniulus_infernalis	0.363636	0.142638	0.18865
Spiromimus_triaureus	0.342105	0.278891	0.275809	0.27735
Riotintobolus mandenensis A	0.40832	0.355828	0.363497	0.369632	0.374422
Riotintobolus mandenensis B	0.40832	0.355828	0.363497	0.369632	0.374422	0
Riotintobolus minutus A	0.411402	0.378834	0.378834	0.380368	0.372881	0.145706	0.145706
Riotintobolus minutus B	0.411402	0.378834	0.378834	0.380368	0.372881	0.145706	0.145706	0
Riotintobolus aridus	0.400616	0.34816	0.345092	0.354294	0.371341	0.142638	0.142638	0.145706	0.145706
Riotintobolus tsimelahy n. sp. A	0.405239	0.331288	0.343558	0.351227	0.365177	0.110429	0.110429	0.141104	0.141104	0.111963
Riotintobolus tsimelahy n. sp. B	0.405239	0.331288	0.343558	0.351227	0.365177	0.110429	0.110429	0.141104	0.141104	0.111963	0
RIotintobolus tsimelahy n. sp. B	0.403698	0.33589	0.346626	0.355828	0.3698	0.110429	0.110429	0.145706	0.145706	0.116564	0.0153374	0.0153374
Riotintobolus lavanono n. sp.	0.402157	0.351227	0.355828	0.358896	0.371341	0.139571	0.139571	0.159509	0.159509	0.130368	0.125767	0.125767	0.125767
Riotintobolus makayi n. sp.	0.392912	0.384969	0.369632	0.394172	0.377504	0.156442	0.156442	0.15184	0.15184	0.150307	0.145706	0.145706	0.145706	0.173313
Riotintobolus bovinus n. sp.	0.397535	0.343558	0.366564	0.358896	0.377504	0.111963	0.111963	0.154908	0.154908	0.110429	0.107362	0.107362	0.104294	0.131902	0.144172
Riotintobolus mangatsiaka n. sp. A	0.421569	0.35935	0.36748	0.380488	0.382353	0.152846	0.152846	0.157724	0.157724	0.128455	0.123577	0.123577	0.130081	0.112195	0.164228	0.146341
Riotintobolus mangatsiaka n. sp. B	0.412943	0.351227	0.352761	0.368098	0.386749	0.138037	0.138037	0.154908	0.154908	0.133436	0.116564	0.116564	0.119632	0.113497	0.148773	0.147239	0.0406504
Riotintobolus sp. 01	0.40832	0.34816	0.369632	0.374233	0.382126	0.133436	0.133436	0.156442	0.156442	0.118098	0.121166	0.121166	0.124233	0.147239	0.150307	0.128834	0.128455	0.131902

## Sheet: Caption
Table. Estimates of Evolutionary Divergence between Sequences
The number of base differences per site from between sequences are shown. The analysis involved 19 nucleotide sequences. Codon positions included were 1st+2nd+3rd. All ambiguous positions were removed for each sequence pair. There were a total of 652 positions in the final dataset. Evolutionary analyses were conducted in MEGA6 [1].
1. Tamura K., Stecher G., Peterson D., Filipski A., and Kumar S. (2013). MEGA6: Molecular Evolutionary Genetics Analysis version 6.0. Molecular Biology and Evolution30: 2725-2729.
Disclaimer: Although utmost care has been taken to ensure the correctness of the caption, the caption text is provided "as is" without any warranty of any kind. Authors advise the user to carefully check the caption prior to its use for any purpose and report any errors or problems to the authors immediately (www.megasoftware.net). In no event shall the authors and their employers be liable for a…
